# Supplementary material for: Low relative error in consumer-grade GPS units make them ideal for measuring small-scale animal movement patterns
Source: PeerJ. 2015 Aug 20;3:e1205. doi: 10.7717/peerj.1205 (PMC4548486; doi:10.7717/peerj.1205)
Supplement: Supplemental Information 1 [file peerj-03-1205-s001.csv]

date	study_area	id	numeric_id	species	sex	sex_numeric	flag	timestep	lat	lon	behave	step_length	interval	is_move	x_step	y_step	x_null	y_null
05/06/2012	small	10f6May12	1	taylors	female	2	1	20	44.58833356	-123.3679749	c	0	20	0	NA	NA	0	0
05/06/2012	small	10f6May12	1	taylors	female	2	2	40	44.58833423	-123.3679712	c	0.3031417266	20	1	0.0744527448	0.2938565895	0.0744527448	0.2938565895
05/06/2012	small	10f6May12	1	taylors	female	2	3	60	44.58833758	-123.36797146	c	0.3728359934	20	1	0.372263725	-0.0206493826	0.372263725	-0.0206493826
05/06/2012	small	10f6May12	1	taylors	female	2	3	80	44.58833758	-123.36797146	c	0	20	0	NA	NA	0	0
05/06/2012	small	10f6May12	1	taylors	female	2	4	100	44.58834202	-123.36797808	c	0.721013817	20	1	0.4933883398	-0.5257650335	0.4933883398	-0.5257650335
05/06/2012	small	10f6May12	1	taylors	female	2	4	120	44.58834202	-123.36797808	c	0	20	0	NA	NA	0	0
05/06/2012	small	10f6May12	1	taylors	female	2	4	140	44.58834202	-123.36797808	m	0	20	0	NA	NA	0	0
05/06/2012	small	10f6May12	1	taylors	female	2	4	160	44.58834202	-123.36797808	m	0	20	0	NA	NA	0	0
05/06/2012	small	10f6May12	1	taylors	female	2	4	180	44.58834202	-123.36797808	m	0	20	0	NA	NA	0	0
05/06/2012	small	10f6May12	1	taylors	female	2	4	200	44.58834202	-123.36797808	m	0	20	0	NA	NA	0	0
05/06/2012	small	10f6May12	1	taylors	female	2	4	220	44.58834202	-123.36797808	m	0	20	0	NA	NA	0	0
05/06/2012	small	10f6May12	1	taylors	female	2	4	240	44.58834202	-123.36797808	m	0	20	0	NA	NA	0	0
05/06/2012	small	10f6May12	1	taylors	female	2	4	260	44.58834202	-123.36797808	m	0	20	0	NA	NA	0	0
05/06/2012	small	10f6May12	1	taylors	female	2	4	280	44.58834202	-123.36797808	m	0	20	0	NA	NA	0	0
05/06/2012	small	10f6May12	1	taylors	female	2	4	300	44.58834202	-123.36797808	m	0	20	0	NA	NA	0	0
05/06/2012	small	10f6May12	1	taylors	female	2	4	320	44.58834202	-123.36797808	m	0	20	0	NA	NA	0	0
05/06/2012	small	10f6May12	1	taylors	female	2	4	340	44.58834202	-123.36797808	m	0	20	0	NA	NA	0	0
05/06/2012	small	10f6May12	1	taylors	female	2	5	360	44.58835275	-123.3679759	m	1.2048598591	20	1	1.192355155	0.1731371257	1.192355155	0.1731371257
05/06/2012	small	10f6May12	1	taylors	female	2	5	380	44.58835275	-123.3679759	m	0	20	0	NA	NA	0	0
05/06/2012	small	10f6May12	1	taylors	female	2	6	400	44.58835845	-123.36797716	m	0.6412601542	20	1	0.6334039503	-0.1000700813	0.6334039503	-0.1000700813
05/06/2012	small	10f6May12	1	taylors	female	2	6	420	44.58835845	-123.36797716	m	0	20	0	NA	NA	0	0
05/06/2012	small	10f6May12	1	taylors	female	2	6	440	44.58835845	-123.36797716	m	0	20	0	NA	NA	0	0
05/06/2012	small	10f6May12	1	taylors	female	2	6	460	44.58835845	-123.36797716	m	0	20	0	NA	NA	0	0
05/06/2012	small	10f6May12	1	taylors	female	2	6	480	44.58835845	-123.36797716	m	0	20	0	NA	NA	0	0
05/06/2012	small	10f6May12	1	taylors	female	2	6	500	44.58835845	-123.36797716	m	0	20	0	NA	NA	0	0
05/06/2012	small	10f6May12	1	taylors	female	2	6	520	44.58835845	-123.36797716	m	0	20	0	NA	NA	0	0
05/06/2012	small	10f6May12	1	taylors	female	2	6	540	44.58835845	-123.36797716	m	0	20	0	NA	NA	0	0
05/06/2012	small	10f6May12	1	taylors	female	2	6	560	44.58835845	-123.36797716	m	0	20	0	NA	NA	0	0
05/06/2012	small	10f6May12	1	taylors	female	2	6	580	44.58835845	-123.36797716	m	0	20	0	NA	NA	0	0
05/06/2012	small	10f6May12	1	taylors	female	2	6	600	44.58835845	-123.36797716	m	0	20	0	NA	NA	0	0
05/06/2012	small	10f6May12	1	taylors	female	2	6	620	44.58835845	-123.36797716	m	0	20	0	NA	NA	0	0
05/06/2012	small	10f6May12	1	taylors	female	2	6	640	44.58835845	-123.36797716	m	0	20	0	NA	NA	0	0
05/06/2012	small	10f6May12	1	taylors	female	2	6	660	44.58835845	-123.36797716	m	0	20	0	NA	NA	0	0
05/06/2012	small	10f6May12	1	taylors	female	2	6	680	44.58835845	-123.36797716	m	0	20	0	NA	NA	0	0
05/06/2012	small	10f6May12	1	taylors	female	2	6	700	44.58835845	-123.36797716	m	0	20	0	NA	NA	0	0
05/06/2012	small	10f6May12	1	taylors	female	2	6	720	44.58835845	-123.36797716	m	0	20	0	NA	NA	0	0
05/06/2012	small	10f6May12	1	taylors	female	2	6	740	44.58835845	-123.36797716	m	0	20	0	NA	NA	0	0
05/06/2012	small	10f6May12	1	taylors	female	2	7	760	44.58834428	-123.3679837	m	1.6580760864	20	1	-1.574619995	-0.5194113781	-1.574619995	-0.5194113781
05/06/2012	small	10f6May12	1	taylors	female	2	7	780	44.58834428	-123.3679837	m	0	20	0	NA	NA	0	0
05/06/2012	small	10f6May12	1	taylors	female	2	7	800	44.58834428	-123.3679837	m	0	20	0	NA	NA	0	0
05/06/2012	small	10f6May12	1	taylors	female	2	7	820	44.58834428	-123.3679837	m	0	20	0	NA	NA	0	0
05/06/2012	small	10f6May12	1	taylors	female	2	7	840	44.58834428	-123.3679837	m	0	20	0	NA	NA	0	0
05/06/2012	small	10f6May12	1	taylors	female	2	7	860	44.58834428	-123.3679837	m	0	20	0	NA	NA	0	0
05/06/2012	small	10f6May12	1	taylors	female	2	7	880	44.58834428	-123.3679837	m	0	20	0	NA	NA	0	0
05/06/2012	small	10f6May12	1	taylors	female	2	7	900	44.58834428	-123.3679837	m	0	20	0	NA	NA	0	0
05/06/2012	small	11f6May12	2	taylors	female	2	1	20	44.58853757	-123.36814723	c	0	20	0	NA	NA	0	0
05/06/2012	small	11f6May12	2	taylors	female	2	1	40	44.58853757	-123.36814723	c	0	20	0	NA	NA	0	0
05/06/2012	small	11f6May12	2	taylors	female	2	1	60	44.58853757	-123.36814723	c	0	20	0	NA	NA	0	0
05/06/2012	small	11f6May12	2	taylors	female	2	1	80	44.58853757	-123.36814723	c	0	20	0	NA	NA	0	0
05/06/2012	small	11f6May12	2	taylors	female	2	2	100	44.58853464	-123.36814807	c	0.3323563332	20	1	-0.3255918551	-0.0667133879	-0.3255918551	-0.0667133879
05/06/2012	small	11f6May12	2	taylors	female	2	2	120	44.58853464	-123.36814807	c	0	20	0	NA	NA	0	0
05/06/2012	small	11f6May12	2	taylors	female	2	2	140	44.58853464	-123.36814807	c	0	20	0	NA	NA	0	0
05/06/2012	small	11f6May12	2	taylors	female	2	2	160	44.58853464	-123.36814807	c	0	20	0	NA	NA	0	0
05/06/2012	small	11f6May12	2	taylors	female	2	2	180	44.58853464	-123.36814807	c	0	20	0	NA	NA	0	0
05/06/2012	small	11f6May12	2	taylors	female	2	2	200	44.58853464	-123.36814807	c	0	20	0	NA	NA	0	0
05/06/2012	small	11f6May12	2	taylors	female	2	2	220	44.58853464	-123.36814807	p	0	20	0	NA	NA	0	0
05/06/2012	small	11f6May12	2	taylors	female	2	2	240	44.58853464	-123.36814807	p	0	20	0	NA	NA	0	0
05/06/2012	small	11f6May12	2	taylors	female	2	2	260	44.58853464	-123.36814807	p	0	20	0	NA	NA	0	0
05/06/2012	small	11f6May12	2	taylors	female	2	2	280	44.58853464	-123.36814807	p	0	20	0	NA	NA	0	0
05/06/2012	small	11f6May12	2	taylors	female	2	2	300	44.58853464	-123.36814807	p	0	20	0	NA	NA	0	0
05/06/2012	small	11f6May12	2	taylors	female	2	3	320	44.58853707	-123.36814438	p	0.398499458	20	1	0.2700301052	0.293062383	0.2700301052	0.293062383
05/06/2012	small	11f6May12	2	taylors	female	2	3	340	44.58853707	-123.36814438	p	0	20	0	NA	NA	0	0
05/06/2012	small	11f6May12	2	taylors	female	2	3	360	44.58853707	-123.36814438	p	0	20	0	NA	NA	0	0
05/06/2012	small	11f6May12	2	taylors	female	2	3	380	44.58853707	-123.36814438	p	0	20	0	NA	NA	0	0
05/06/2012	small	11f6May12	2	taylors	female	2	3	400	44.58853707	-123.36814438	p	0	20	0	NA	NA	0	0
05/06/2012	small	11f6May12	2	taylors	female	2	4	420	44.58853447	-123.36813566	n	0.7503991163	20	1	-0.2889211002	0.6925485049	-0.2889211002	0.6925485049
05/06/2012	small	11f6May12	2	taylors	female	2	4	440	44.58853447	-123.36813566	n	0	20	0	NA	NA	0	0
05/06/2012	small	11f6May12	2	taylors	female	2	4	460	44.58853447	-123.36813566	n	0	20	0	NA	NA	0	0
05/06/2012	small	11f6May12	2	taylors	female	2	4	480	44.58853447	-123.36813566	p	0	20	0	NA	NA	0	0
05/06/2012	small	11f6May12	2	taylors	female	2	4	500	44.58853447	-123.36813566	b	0	20	0	NA	NA	0	0
05/06/2012	small	11f6May12	2	taylors	female	2	5	520	44.58853933	-123.3681412	i	0.6966037812	20	1	0.5400602105	-0.4399906783	0.5400602105	-0.4399906783
05/06/2012	small	11f6May12	2	taylors	female	2	5	540	44.58853933	-123.3681412	b	0	20	0	NA	NA	0	0
05/06/2012	small	11f6May12	2	taylors	female	2	5	560	44.58853933	-123.3681412	p	0	20	0	NA	NA	0	0
05/06/2012	small	11f6May12	2	taylors	female	2	5	580	44.58853933	-123.3681412	p	0	20	0	NA	NA	0	0
05/06/2012	small	11f6May12	2	taylors	female	2	6	600	44.58853472	-123.36814128	p	0.5123187353	20	1	-0.5122793355	-0.0063536565	-0.5122793355	-0.0063536565
05/06/2012	small	11f6May12	2	taylors	female	2	6	620	44.58853472	-123.36814128	p	0	20	0	NA	NA	0	0
05/06/2012	small	11f6May12	2	taylors	female	2	6	640	44.58853472	-123.36814128	p	0	20	0	NA	NA	0	0
05/06/2012	small	11f6May12	2	taylors	female	2	6	660	44.58853472	-123.36814128	c	0	20	0	NA	NA	0	0
05/06/2012	small	11f6May12	2	taylors	female	2	7	680	44.58853078	-123.36814941	c	0.7801333697	20	1	-0.4378265899	-0.6456902908	-0.4378265899	-0.6456902908
05/06/2012	small	11f6May12	2	taylors	female	2	7	700	44.58853078	-123.36814941	c	0	20	0	NA	NA	0	0
05/06/2012	small	11f6May12	2	taylors	female	2	8	720	44.5885369	-123.36814312	c	0.8438361934	20	1	0.6800758202	0.4995562031	0.6800758202	0.4995562031
05/06/2012	small	11f6May12	2	taylors	female	2	9	740	44.58853296	-123.36814572	c	0.4840783207	20	1	-0.4378265899	-0.2064938202	-0.4378265899	-0.2064938202
05/06/2012	small	11f6May12	2	taylors	female	2	9	760	44.58853296	-123.36814572	c	0	20	0	NA	NA	0	0
05/06/2012	small	11f6May12	2	taylors	female	2	10	780	44.58853237	-123.36813667	c	0.7217413638	20	1	-0.0655628649	0.7187573352	-0.0655628649	0.7187573352
05/06/2012	small	11f6May12	2	taylors	female	2	10	800	44.58853237	-123.36813667	c	0	20	0	NA	NA	0	0
05/06/2012	small	11f6May12	2	taylors	female	2	10	820	44.58853237	-123.36813667	c	0	20	0	NA	NA	0	0
05/06/2012	small	11f6May12	2	taylors	female	2	10	840	44.58853237	-123.36813667	c	0	20	0	NA	NA	0	0
05/06/2012	small	11f6May12	2	taylors	female	2	11	860	44.58853656	-123.36814195	c	0.6266078786	20	1	0.4656074648	-0.4193412957	0.4656074648	-0.4193412957
05/06/2012	small	11f6May12	2	taylors	female	2	11	880	44.58853656	-123.36814195	c	0	20	0	NA	NA	0	0
05/06/2012	small	11f6May12	2	taylors	female	2	12	900	44.58854034	-123.36813734	c	0.5572163818	20	1	0.42004683	0.3661294263	0.42004683	0.3661294263
05/06/2012	small	11f6May12	2	taylors	female	2	13	920	44.58853548	-123.36813801	pd	0.5426753485	20	1	-0.5400602105	-0.0532118683	-0.5400602105	-0.0532118683
05/06/2012	small	11f6May12	2	taylors	female	2	13	940	44.58853548	-123.36813801	pd	0	20	0	NA	NA	0	0
05/06/2012	small	11f6May12	2	taylors	female	2	13	960	44.58853548	-123.36813801	pd	0	20	0	NA	NA	0	0
05/06/2012	small	11f6May12	2	taylors	female	2	13	980	44.58853548	-123.36813801	pd	0	20	0	NA	NA	0	0
05/06/2012	small	11f6May12	2	taylors	female	2	13	1000	44.58853548	-123.36813801	pd	0	20	0	NA	NA	0	0
05/06/2012	small	11f6May12	2	taylors	female	2	13	1020	44.58853548	-123.36813801	pd	0	20	0	NA	NA	0	0
05/06/2012	small	11f6May12	2	taylors	female	2	13	1040	44.58853548	-123.36813801	pd	0	20	0	NA	NA	0	0
05/06/2012	small	11f6May12	2	taylors	female	2	13	1060	44.58853548	-123.36813801	pd	0	20	0	NA	NA	0	0
05/06/2012	small	11f6May12	2	taylors	female	2	13	1080	44.58853548	-123.36813801	pd	0	20	0	NA	NA	0	0
05/06/2012	small	11f6May12	2	taylors	female	2	13	1100	44.58853548	-123.36813801	pd	0	20	0	NA	NA	0	0
05/06/2012	small	11f6May12	2	taylors	female	2	13	1120	44.58853548	-123.36813801	pd	0	20	0	NA	NA	0	0
05/06/2012	small	11f6May12	2	taylors	female	2	13	1140	44.58853548	-123.36813801	pd	0	20	0	NA	NA	0	0
05/06/2012	small	11f6May12	2	taylors	female	2	13	1160	44.58853548	-123.36813801	pd	0	20	0	NA	NA	0	0
05/06/2012	small	11f6May12	2	taylors	female	2	13	1180	44.58853548	-123.36813801	pd	0	20	0	NA	NA	0	0
05/06/2012	small	11f6May12	2	taylors	female	2	13	1200	44.58853548	-123.36813801	pd	0	20	0	NA	NA	0	0
05/06/2012	small	12f6May12	3	taylors	female	2	1	20	44.58832425	-123.36815989	b	0	20	0	NA	NA	0	0
05/06/2012	small	12f6May12	3	taylors	female	2	2	40	44.58832668	-123.36815603	p	0.4085311298	20	1	0.2700301052	0.3065639025	0.2700301052	0.3065639025
05/06/2012	small	12f6May12	3	taylors	female	2	2	60	44.58832668	-123.36815603	p	0	20	0	NA	NA	0	0
05/06/2012	small	12f6May12	3	taylors	female	2	3	80	44.58832978	-123.36812938	b	2.1444117309	20	1	0.3444828501	2.1165616546	0.3444828501	2.1165616546
05/06/2012	small	12f6May12	3	taylors	female	2	3	100	44.58832978	-123.36812938	b	0	20	0	NA	NA	0	0
05/06/2012	small	12f6May12	3	taylors	female	2	3	120	44.58832978	-123.36812938	p	0	20	0	NA	NA	0	0
05/06/2012	small	12f6May12	3	taylors	female	2	4	140	44.58833356	-123.36812519	p	0.5358890101	20	1	0.42004683	0.3327727329	0.42004683	0.3327727329
05/06/2012	small	12f6May12	3	taylors	female	2	4	160	44.58833356	-123.36812519	p	0	20	0	NA	NA	0	0
05/06/2012	small	12f6May12	3	taylors	female	2	4	180	44.58833356	-123.36812519	p	0	20	0	NA	NA	0	0
05/06/2012	small	12f6May12	3	taylors	female	2	4	200	44.58833356	-123.36812519	p	0	20	0	NA	NA	0	0
05/06/2012	small	12f6May12	3	taylors	female	2	4	220	44.58833356	-123.36812519	p	0	20	0	NA	NA	0	0
05/06/2012	small	12f6May12	3	taylors	female	2	4	240	44.58833356	-123.36812519	p	0	20	0	NA	NA	0	0
05/06/2012	small	12f6May12	3	taylors	female	2	4	260	44.58833356	-123.36812519	p	0	20	0	NA	NA	0	0
05/06/2012	small	12f6May12	3	taylors	female	2	4	280	44.58833356	-123.36812519	p	0	20	0	NA	NA	0	0
05/06/2012	small	12f6May12	3	taylors	female	2	4	300	44.58833356	-123.36812519	b	0	20	0	NA	NA	0	0
05/06/2012	small	12f6May12	3	taylors	female	2	5	320	44.58832844	-123.36815586	b	2.5013973113	20	1	-0.5689523205	-2.4358328691	-0.5689523205	-2.4358328691
05/06/2012	small	12f6May12	3	taylors	female	2	6	340	44.58833247	-123.36815142	b	0.5699965742	20	1	0.4478277049	0.3526279078	0.4478277049	0.3526279078
05/06/2012	small	12f6May12	3	taylors	female	2	6	360	44.58833247	-123.36815142	b	0	20	0	NA	NA	0	0
05/06/2012	small	12f6May12	3	taylors	female	2	6	380	44.58833247	-123.36815142	b	0	20	0	NA	NA	0	0
05/06/2012	small	12f6May12	3	taylors	female	2	6	400	44.58833247	-123.36815142	p	0	20	0	NA	NA	0	0
05/06/2012	small	12f6May12	3	taylors	female	2	6	420	44.58833247	-123.36815142	p	0	20	0	NA	NA	0	0
05/06/2012	small	12f6May12	3	taylors	female	2	6	440	44.58833247	-123.36815142	p	0	20	0	NA	NA	0	0
05/06/2012	small	12f6May12	3	taylors	female	2	6	460	44.58833247	-123.36815142	p	0	20	0	NA	NA	0	0
05/06/2012	small	12f6May12	3	taylors	female	2	6	480	44.58833247	-123.36815142	p	0	20	0	NA	NA	0	0
05/06/2012	small	12f6May12	3	taylors	female	2	6	500	44.58833247	-123.36815142	b	0	20	0	NA	NA	0	0
05/06/2012	small	12f6May12	3	taylors	female	2	6	520	44.58833247	-123.36815142	b	0	20	0	NA	NA	0	0
05/06/2012	small	12f6May12	3	taylors	female	2	6	540	44.58833247	-123.36815142	p	0	20	0	NA	NA	0	0
05/06/2012	small	12f6May12	3	taylors	female	2	6	560	44.58833247	-123.36815142	p	0	20	0	NA	NA	0	0
05/06/2012	small	12f6May12	3	taylors	female	2	6	580	44.58833247	-123.36815142	n	0	20	0	NA	NA	0	0
05/06/2012	small	12f6May12	3	taylors	female	2	6	600	44.58833247	-123.36815142	n	0	20	0	NA	NA	0	0
05/06/2012	small	12f6May12	3	taylors	female	2	6	620	44.58833247	-123.36815142	b	0	20	0	NA	NA	0	0
05/06/2012	small	12f6May12	3	taylors	female	2	6	640	44.58833247	-123.36815142	p	0	20	0	NA	NA	0	0
05/06/2012	small	12f6May12	3	taylors	female	2	6	660	44.58833247	-123.36815142	p	0	20	0	NA	NA	0	0
05/06/2012	small	12f6May12	3	taylors	female	2	6	680	44.58833247	-123.36815142	p	0	20	0	NA	NA	0	0
05/06/2012	small	12f6May12	3	taylors	female	2	6	700	44.58833247	-123.36815142	b	0	20	0	NA	NA	0	0
05/06/2012	small	12f6May12	3	taylors	female	2	6	720	44.58833247	-123.36815142	b	0	20	0	NA	NA	0	0
05/06/2012	small	12f6May12	3	taylors	female	2	6	740	44.58833247	-123.36815142	b	0	20	0	NA	NA	0	0
05/06/2012	small	12f6May12	3	taylors	female	2	6	760	44.58833247	-123.36815142	p	0	20	0	NA	NA	0	0
05/06/2012	small	12f6May12	3	taylors	female	2	6	780	44.58833247	-123.36815142	p	0	20	0	NA	NA	0	0
05/06/2012	small	12f6May12	3	taylors	female	2	6	800	44.58833247	-123.36815142	b	0	20	0	NA	NA	0	0
05/06/2012	small	12f6May12	3	taylors	female	2	6	820	44.58833247	-123.36815142	p	0	20	0	NA	NA	0	0
05/06/2012	small	12f6May12	3	taylors	female	2	6	840	44.58833247	-123.36815142	b	0	20	0	NA	NA	0	0
05/06/2012	small	12f6May12	3	taylors	female	2	6	860	44.58833247	-123.36815142	p	0	20	0	NA	NA	0	0
05/06/2012	small	12f6May12	3	taylors	female	2	6	880	44.58833247	-123.36815142	p	0	20	0	NA	NA	0	0
05/06/2012	small	12f6May12	3	taylors	female	2	6	900	44.58833247	-123.36815142	p	0	20	0	NA	NA	0	0
05/06/2012	small	12f6May12	3	taylors	female	2	6	920	44.58833247	-123.36815142	p	0	20	0	NA	NA	0	0
05/06/2012	small	12f6May12	3	taylors	female	2	6	940	44.58833247	-123.36815142	p	0	20	0	NA	NA	0	0
05/06/2012	small	12f6May12	3	taylors	female	2	6	960	44.58833247	-123.36815142	p	0	20	0	NA	NA	0	0
05/06/2012	small	12f6May12	3	taylors	female	2	6	980	44.58833247	-123.36815142	b	0	20	0	NA	NA	0	0
05/06/2012	small	12f6May12	3	taylors	female	2	6	1000	44.58833247	-123.36815142	p	0	20	0	NA	NA	0	0
05/06/2012	small	12f6May12	3	taylors	female	2	6	1020	44.58833247	-123.36815142	i	0	20	0	NA	NA	0	0
05/06/2012	small	12f6May12	3	taylors	female	2	6	1040	44.58833247	-123.36815142	b	0	20	0	NA	NA	0	0
05/06/2012	small	12f6May12	3	taylors	female	2	6	1060	44.58833247	-123.36815142	b	0	20	0	NA	NA	0	0
05/06/2012	small	12f6May12	3	taylors	female	2	6	1080	44.58833247	-123.36815142	p	0	20	0	NA	NA	0	0
05/06/2012	small	12f6May12	3	taylors	female	2	6	1100	44.58833247	-123.36815142	p	0	20	0	NA	NA	0	0
05/06/2012	small	12f6May12	3	taylors	female	2	6	1120	44.58833247	-123.36815142	p	0	20	0	NA	NA	0	0
05/06/2012	small	12f6May12	3	taylors	female	2	6	1140	44.58833247	-123.36815142	p	0	20	0	NA	NA	0	0
05/06/2012	small	12f6May12	3	taylors	female	2	6	1160	44.58833247	-123.36815142	b	0	20	0	NA	NA	0	0
05/06/2012	small	12f6May12	3	taylors	female	2	6	1180	44.58833247	-123.36815142	p	0	20	0	NA	NA	0	0
05/06/2012	small	12f6May12	3	taylors	female	2	6	1200	44.58833247	-123.36815142	p	0	20	0	NA	NA	0	0
05/07/2012	large	13f7May12	4	taylors	female	2	1	20	44.59058904	-123.36389392	n	0	20	0	NA	NA	0	0
05/07/2012	large	13f7May12	4	taylors	female	2	2	40	44.59058217	-123.3638987	n	0.8526003619	20	1	-0.763418445	-0.3796309458	-0.763418445	-0.3796309458
05/07/2012	large	13f7May12	4	taylors	female	2	2	60	44.59058217	-123.3638987	n	0	20	0	NA	NA	0	0
05/07/2012	large	13f7May12	4	taylors	female	2	3	80	44.5905043	-123.36389735	p	8.6538511652	20	1	-8.6531869448	0.1072179443	-8.6531869448	0.1072179443
05/07/2012	large	13f7May12	4	taylors	female	2	4	100	44.5905007	-123.36400003	b	8.1647237993	20	1	-0.4000445999	-8.1549174758	-0.4000445999	-8.1549174758
05/07/2012	large	13f7May12	4	taylors	female	2	5	120	44.5904841	-123.36409533	c	7.7903374174	20	1	-1.8446501002	-7.5687927099	-1.8446501002	-7.5687927099
05/07/2012	large	13f7May12	4	taylors	female	2	5	140	44.5904841	-123.36409533	c	0	20	0	NA	NA	0	0
05/07/2012	large	13f7May12	4	taylors	female	2	6	160	44.59047538	-123.36415476	p	4.8184118352	20	1	-0.9689969196	-4.7199722016	-0.9689969196	-4.7199722016
05/07/2012	large	13f7May12	4	taylors	female	2	7	180	44.59047278	-123.36416046	p	0.5370389851	20	1	-0.2889211002	-0.4526979891	-0.2889211002	-0.4526979891
05/07/2012	large	13f7May12	4	taylors	female	2	8	200	44.59047379	-123.3641867	f	2.0870192073	20	1	0.1122347348	-2.0839991689	0.1122347348	-2.0839991689
05/07/2012	large	13f7May12	4	taylors	female	2	8	220	44.59047379	-123.3641867	c	0	20	0	NA	NA	0	0
05/07/2012	large	13f7May12	4	taylors	female	2	8	240	44.59047379	-123.3641867	c	0	20	0	NA	NA	0	0
05/07/2012	large	13f7May12	4	taylors	female	2	8	260	44.59047379	-123.3641867	c	0	20	0	NA	NA	0	0
05/07/2012	large	13f7May12	4	taylors	female	2	8	280	44.59047379	-123.3641867	c	0	20	0	NA	NA	0	0
05/07/2012	large	13f7May12	4	taylors	female	2	8	300	44.59047379	-123.3641867	c	0	20	0	NA	NA	0	0
05/07/2012	large	14f7May12	5	taylors	female	2	1	20	44.59078803	-123.36392133	n	0	20	0	NA	NA	0	0
05/07/2012	large	14f7May12	5	taylors	female	2	1	40	44.59078803	-123.36392133	n	0	20	0	NA	NA	0	0
05/07/2012	large	14f7May12	5	taylors	female	2	1	60	44.59078803	-123.36392133	n	0	20	0	NA	NA	0	0
05/07/2012	large	14f7May12	5	taylors	female	2	1	80	44.59078803	-123.36392133	n	0	20	0	NA	NA	0	0
05/07/2012	large	14f7May12	5	taylors	female	2	2	100	44.59079222	-123.3639137	n	0.7642002356	20	1	0.4656074648	0.6059799409	0.4656074648	0.6059799409
05/07/2012	large	14f7May12	5	taylors	female	2	2	120	44.59079222	-123.3639137	n	0	20	0	NA	NA	0	0
05/07/2012	large	14f7May12	5	taylors	female	2	2	140	44.59079222	-123.3639137	n	0	20	0	NA	NA	0	0
05/07/2012	large	14f7May12	5	taylors	female	2	3	160	44.59086673	-123.36367666	f	20.5662137256	20	1	8.2798119855	18.8258827281	8.2798119855	18.8258827281
05/07/2012	large	14f7May12	5	taylors	female	2	4	180	44.59086682	-123.36359108	c	6.7968308632	20	1	0.010001115	6.7968235052	0.010001115	6.7968235052
05/07/2012	large	14f7May12	5	taylors	female	2	5	200	44.59091384	-123.36343803	c	13.2307653606	20	1	5.2250269696	12.1553381357	5.2250269696	12.1553381357
05/07/2012	large	14f7May12	5	taylors	female	2	6	220	44.59093069	-123.36330961	p	10.3696579875	20	1	1.8724309752	10.1992062937	1.8724309752	10.1992062937
05/07/2012	large	14f7May12	5	taylors	female	2	7	240	44.5908788	-123.36315229	n	13.7608389245	20	1	-5.7661984152	12.494464524	-5.7661984152	12.494464524
05/07/2012	large	14f7May12	5	taylors	female	2	7	260	44.5908788	-123.36315229	c	0	20	0	NA	NA	0	0
05/07/2012	large	14f7May12	5	taylors	female	2	8	280	44.59086028	-123.3631382	c	2.3425710254	20	1	-2.0580072197	1.1190376636	-2.0580072197	1.1190376636
05/07/2012	large	14f7May12	5	taylors	female	2	9	300	44.59086305	-123.3631222	p	1.3074808091	20	1	0.3078120952	1.270731199	0.3078120952	1.270731199
05/07/2012	large	14f7May12	5	taylors	female	2	9	320	44.59086305	-123.3631222	p	0	20	0	NA	NA	0	0
05/07/2012	large	14f7May12	5	taylors	female	2	9	340	44.59086305	-123.3631222	p	0	20	0	NA	NA	0	0
05/07/2012	large	14f7May12	5	taylors	female	2	10	360	44.59073732	-123.36308884	p	14.2205533898	20	1	-13.9715576551	2.6494745523	-13.9715576551	2.6494745523
05/07/2012	large	14f7May12	5	taylors	female	2	11	380	44.59072441	-123.36306168	p	2.5905644918	20	1	-1.4346043853	2.1570662122	-1.4346043853	2.1570662122
05/07/2012	large	14f7May12	5	taylors	female	2	12	400	44.5907265	-123.36306805	f	0.5566722303	20	1	0.2322481153	-0.5059098585	0.2322481153	-0.5059098585
05/07/2012	large	14f7May12	5	taylors	female	2	12	420	44.5907265	-123.36306805	p	0	20	0	NA	NA	0	0
05/07/2012	large	14f7May12	5	taylors	female	2	12	440	44.5907265	-123.36306805	p	0	20	0	NA	NA	0	0
05/07/2012	large	14f7May12	5	taylors	female	2	12	460	44.5907265	-123.36306805	p	0	20	0	NA	NA	0	0
05/07/2012	large	14f7May12	5	taylors	female	2	12	480	44.5907265	-123.36306805	p	0	20	0	NA	NA	0	0
05/07/2012	large	14f7May12	5	taylors	female	2	12	500	44.5907265	-123.36306805	p	0	20	0	NA	NA	0	0
05/07/2012	large	14f7May12	5	taylors	female	2	12	520	44.5907265	-123.36306805	p	0	20	0	NA	NA	0	0
05/07/2012	large	14f7May12	5	taylors	female	2	12	540	44.5907265	-123.36306805	p	0	20	0	NA	NA	0	0
05/07/2012	large	14f7May12	5	taylors	female	2	12	560	44.5907265	-123.36306805	p	0	20	0	NA	NA	0	0
05/07/2012	large	14f7May12	5	taylors	female	2	12	580	44.5907265	-123.36306805	p	0	20	0	NA	NA	0	0
05/07/2012	large	14f7May12	5	taylors	female	2	12	600	44.5907265	-123.36306805	p	0	20	0	NA	NA	0	0
05/07/2012	large	14f7May12	5	taylors	female	2	12	620	44.5907265	-123.36306805	p	0	20	0	NA	NA	0	0
05/07/2012	large	14f7May12	5	taylors	female	2	13	640	44.59072365	-123.36307685	p	0.7673098271	20	1	-0.3167019751	-0.6989021603	-0.3167019751	-0.6989021603
05/07/2012	large	14f7May12	5	taylors	female	2	13	660	44.59072365	-123.36307685	p	0	20	0	NA	NA	0	0
05/07/2012	large	14f7May12	5	taylors	female	2	14	680	44.59072282	-123.36307668	c	0.0932154811	20	1	-0.0922325047	0.0135015184	-0.0922325047	0.0135015184
05/07/2012	large	15f7May12	6	taylors	female	2	1	20	44.59057278	-123.36392074	n	0	20	0	NA	NA	0	0
05/07/2012	large	15f7May12	6	taylors	female	2	2	40	44.59057052	-123.36392468	n	0.4012334118	20	1	-0.2511391103	-0.3129175579	-0.2511391103	-0.3129175579
05/07/2012	large	15f7May12	6	taylors	female	2	2	60	44.59057052	-123.36392468	n	0	20	0	NA	NA	0	0
05/07/2012	large	15f7May12	6	taylors	female	2	2	80	44.59057052	-123.36392468	n	0	20	0	NA	NA	0	0
05/07/2012	large	15f7May12	6	taylors	female	2	2	100	44.59057052	-123.36392468	n	0	20	0	NA	NA	0	0
05/07/2012	large	15f7May12	6	taylors	female	2	2	120	44.59057052	-123.36392468	n	0	20	0	NA	NA	0	0
05/07/2012	large	15f7May12	6	taylors	female	2	3	140	44.59057127	-123.36391906	n	0.4540586497	20	1	0.0833426248	0.4463443337	0.0833426248	0.4463443337
05/07/2012	large	15f7May12	6	taylors	female	2	4	160	44.59056742	-123.36392501	n	0.6374489242	20	1	-0.4278254749	-0.4725531652	-0.4278254749	-0.4725531652
05/07/2012	large	15f7May12	6	taylors	female	2	5	180	44.5905675	-123.36391856	n	0.5123406473	20	1	0.0088898799	0.5122635151	0.0088898799	0.5122635151
05/07/2012	large	15f7May12	6	taylors	female	2	6	200	44.59055417	-123.3638453	p	6.0039568661	20	1	-1.4812762552	5.8183604826	-1.4812762552	5.8183604826
05/07/2012	large	15f7May12	6	taylors	female	2	6	220	44.59055417	-123.3638453	p	0	20	0	NA	NA	0	0
05/07/2012	large	15f7May12	6	taylors	female	2	7	240	44.59058988	-123.36388855	n	5.2483921812	20	1	3.9682201857	-3.4349452754	3.9682201857	-3.4349452754
05/07/2012	large	15f7May12	6	taylors	female	2	8	260	44.59059482	-123.36401763	p	10.2663109221	20	1	0.5489500896	-10.2516239566	0.5489500896	-10.2516239566
05/07/2012	large	15f7May12	6	taylors	female	2	8	280	44.59059482	-123.36401763	b	0	20	0	NA	NA	0	0
05/07/2012	large	15f7May12	6	taylors	female	2	8	300	44.59059482	-123.36401763	b	0	20	0	NA	NA	0	0
05/07/2012	large	15f7May12	6	taylors	female	2	8	320	44.59059482	-123.36401763	b	0	20	0	NA	NA	0	0
05/07/2012	large	15f7May12	6	taylors	female	2	8	340	44.59059482	-123.36401763	b	0	20	0	NA	NA	0	0
05/07/2012	large	15f7May12	6	taylors	female	2	9	360	44.59059189	-123.36401965	b	0.3629707719	20	1	-0.3255918551	-0.1604298137	-0.3255918551	-0.1604298137
05/07/2012	large	15f7May12	6	taylors	female	2	10	380	44.59059223	-123.36402509	b	0.43369745	20	1	0.03778199	-0.4320486076	0.03778199	-0.4320486076
05/07/2012	large	15f7May12	6	taylors	female	2	10	400	44.59059223	-123.36402509	b	0	20	0	NA	NA	0	0
05/07/2012	large	15f7May12	6	taylors	female	2	11	420	44.5905939	-123.36403289	b	0.6466806188	20	1	0.1855762454	-0.6194814605	0.1855762454	-0.6194814605
05/07/2012	large	15f7May12	6	taylors	female	2	11	440	44.5905939	-123.36403289	b	0	20	0	NA	NA	0	0
05/07/2012	large	15f7May12	6	taylors	female	2	11	460	44.5905939	-123.36403289	b	0	20	0	NA	NA	0	0
05/07/2012	large	15f7May12	6	taylors	female	2	11	480	44.5905939	-123.36403289	b	0	20	0	NA	NA	0	0
05/07/2012	large	15f7May12	6	taylors	female	2	11	500	44.5905939	-123.36403289	b	0	20	0	NA	NA	0	0
05/07/2012	large	15f7May12	6	taylors	female	2	11	520	44.5905939	-123.36403289	b	0	20	0	NA	NA	0	0
05/07/2012	large	15f7May12	6	taylors	female	2	12	540	44.59059248	-123.36403624	p	0.3093330794	20	1	-0.1577953704	-0.266059345	-0.1577953704	-0.266059345
05/07/2012	large	15f7May12	6	taylors	female	2	12	560	44.59059248	-123.36403624	p	0	20	0	NA	NA	0	0
05/07/2012	large	15f7May12	6	taylors	female	2	12	580	44.59059248	-123.36403624	b	0	20	0	NA	NA	0	0
05/07/2012	large	15f7May12	6	taylors	female	2	12	600	44.59059248	-123.36403624	b	0	20	0	NA	NA	0	0
05/07/2012	large	15f7May12	6	taylors	female	2	12	620	44.59059248	-123.36403624	b	0	20	0	NA	NA	0	0
05/07/2012	large	15f7May12	6	taylors	female	2	12	640	44.59059248	-123.36403624	b	0	20	0	NA	NA	0	0
05/07/2012	large	15f7May12	6	taylors	female	2	12	660	44.59059248	-123.36403624	b	0	20	0	NA	NA	0	0
05/07/2012	large	15f7May12	6	taylors	female	2	12	680	44.59059248	-123.36403624	b	0	20	0	NA	NA	0	0
05/07/2012	large	15f7May12	6	taylors	female	2	12	700	44.59059248	-123.36403624	b	0	20	0	NA	NA	0	0
05/07/2012	large	15f7May12	6	taylors	female	2	13	720	44.59059147	-123.36403046	b	0.4725727987	20	1	-0.1122347348	0.4590516467	-0.1122347348	0.4590516467
05/07/2012	large	15f7May12	6	taylors	female	2	13	740	44.59059147	-123.36403046	b	0	20	0	NA	NA	0	0
05/07/2012	large	15f7May12	6	taylors	female	2	14	760	44.59058032	-123.36438225	f	27.9668680829	20	1	-1.2390270249	-27.9394080538	-1.2390270249	-27.9394080538
05/07/2012	large	16f7May12	7	taylors	female	2	1	20	44.59058242	-123.36437998	p	0	20	0	NA	NA	0	0
05/07/2012	large	16f7May12	7	taylors	female	2	2	40	44.59073003	-123.36418871	b	22.3565819734	20	1	16.4029398357	15.1907972892	16.4029398357	15.1907972892
05/07/2012	large	16f7May12	7	taylors	female	2	3	60	44.59076162	-123.36416926	b	3.8352374614	20	1	3.5103913649	1.5447326147	3.5103913649	1.5447326147
05/07/2012	large	16f7May12	7	taylors	female	2	4	80	44.59074176	-123.36413909	p	3.2575860445	20	1	-2.2069127102	2.3961225192	-2.2069127102	2.3961225192
05/07/2012	large	16f7May12	7	taylors	female	2	4	100	44.59074176	-123.36413909	n	0	20	0	NA	NA	0	0
05/07/2012	large	16f7May12	7	taylors	female	2	5	120	44.59076724	-123.36413096	n	2.9041166576	20	1	2.8314267798	0.6456902908	2.8314267798	0.6456902908
05/07/2012	large	16f7May12	7	taylors	female	2	6	140	44.59076875	-123.36413481	n	0.3487846999	20	1	0.1677964855	-0.3057696949	0.1677964855	-0.3057696949
05/07/2012	large	16f7May12	7	taylors	female	2	7	160	44.59077051	-123.36413138	n	0.3353495883	20	1	0.1955773596	0.2724130004	0.1955773596	0.2724130004
05/07/2012	large	16f7May12	7	taylors	female	2	7	180	44.59077051	-123.36413138	n	0	20	0	NA	NA	0	0
05/07/2012	large	16f7May12	7	taylors	female	2	7	200	44.59077051	-123.36413138	n	0	20	0	NA	NA	0	0
05/07/2012	large	16f7May12	7	taylors	female	2	7	220	44.59077051	-123.36413138	n	0	20	0	NA	NA	0	0
05/07/2012	large	16f7May12	7	taylors	female	2	8	240	44.59076925	-123.36413238	n	0.1609721048	20	1	-0.1400156097	-0.0794206998	-0.1400156097	-0.0794206998
05/07/2012	large	16f7May12	7	taylors	female	2	8	260	44.59076925	-123.36413238	n	0	20	0	NA	NA	0	0
05/07/2012	large	16f7May12	7	taylors	female	2	8	280	44.59076925	-123.36413238	n	0	20	0	NA	NA	0	0
05/07/2012	large	16f7May12	7	taylors	female	2	8	300	44.59076925	-123.36413238	n	0	20	0	NA	NA	0	0
05/07/2012	large	16f7May12	7	taylors	female	2	9	320	44.5907664	-123.36413632	n	0.4452162835	20	1	-0.3167019751	-0.3129175579	-0.3167019751	-0.3129175579
05/07/2012	large	16f7May12	7	taylors	female	2	9	340	44.5907664	-123.36413632	n	0	20	0	NA	NA	0	0
05/07/2012	large	16f7May12	7	taylors	female	2	10	360	44.59076355	-123.36412501	p	0.9524441304	20	1	-0.3167019751	0.8982481174	-0.3167019751	0.8982481174
05/07/2012	large	16f7May12	7	taylors	female	2	11	380	44.59076699	-123.36412702	n	0.414258295	20	1	0.38226484	-0.1596356072	0.38226484	-0.1596356072
05/07/2012	large	16f7May12	7	taylors	female	2	11	400	44.59076699	-123.36412702	i	0	20	0	NA	NA	0	0
05/07/2012	large	16f7May12	7	taylors	female	2	12	420	44.59076917	-123.36412392	p	0.3454000332	20	1	0.2422492303	0.2462041701	0.2422492303	0.2462041701
05/07/2012	large	16f7May12	7	taylors	female	2	13	440	44.59076967	-123.36410204	p	1.7386129498	20	1	0.0555617499	1.7377249153	0.0555617499	1.7377249153
05/07/2012	large	16f7May12	7	taylors	female	2	13	460	44.59076967	-123.36410204	p	0	20	0	NA	NA	0	0
05/07/2012	large	16f7May12	7	taylors	female	2	13	480	44.59076967	-123.36410204	p	0	20	0	NA	NA	0	0
05/07/2012	large	16f7May12	7	taylors	female	2	14	500	44.59076657	-123.36410028	b	0.371762025	20	1	-0.3444828501	0.1397804323	-0.3444828501	0.1397804323
05/07/2012	large	16f7May12	7	taylors	female	2	14	520	44.59076657	-123.36410028	p	0	20	0	NA	NA	0	0
05/07/2012	large	16f7May12	7	taylors	female	2	14	540	44.59076657	-123.36410028	p	0	20	0	NA	NA	0	0
05/07/2012	large	16f7May12	7	taylors	female	2	15	560	44.59076364	-123.36408938	p	0.9248900837	20	1	-0.3255918551	0.8656856305	-0.3255918551	0.8656856305
05/07/2012	large	16f7May12	7	taylors	female	2	15	580	44.59076364	-123.36408938	b	0	20	0	NA	NA	0	0
05/07/2012	large	16f7May12	7	taylors	female	2	16	600	44.59077395	-123.36404328	b	3.8363610252	20	1	1.145683285	3.6612942693	1.145683285	3.6612942693
05/07/2012	large	16f7May12	7	taylors	female	2	17	620	44.59078032	-123.3640235	p	1.7230548825	20	1	0.7078566951	1.5709414462	0.7078566951	1.5709414462
05/07/2012	large	16f7May12	7	taylors	female	2	18	640	44.59078233	-123.36401822	c	0.4751168525	20	1	0.2233582353	0.4193412957	0.2233582353	0.4193412957
05/07/2012	large	16f7May12	7	taylors	female	2	19	660	44.59078183	-123.36400355	p	1.16642574	20	1	-0.0555617506	1.1651016689	-0.0555617506	1.1651016689
05/07/2012	large	16f7May12	7	taylors	female	2	19	680	44.59078183	-123.36400355	p	0	20	0	NA	NA	0	0
05/07/2012	large	16f7May12	7	taylors	female	2	20	700	44.59078359	-123.36399634	b	0.6051015514	20	1	0.1955773604	0.5726232475	0.1955773604	0.5726232475
05/07/2012	large	16f7May12	7	taylors	female	2	20	720	44.59078359	-123.36399634	n	0	20	0	NA	NA	0	0
05/07/2012	large	16f7May12	7	taylors	female	2	21	740	44.59078065	-123.3639831	n	1.1011132518	20	1	-0.3267030902	1.0515300681	-0.3267030902	1.0515300681
05/07/2012	large	16f7May12	7	taylors	female	2	21	760	44.59078065	-123.3639831	n	0	20	0	NA	NA	0	0
05/07/2012	large	16f7May12	7	taylors	female	2	21	780	44.59078065	-123.3639831	n	0	20	0	NA	NA	0	0
05/07/2012	large	16f7May12	7	taylors	female	2	22	800	44.59078057	-123.36396868	n	1.145280997	20	1	-0.0088898799	1.145246494	-0.0088898799	1.145246494
05/07/2012	large	16f7May12	7	taylors	female	2	23	820	44.59077939	-123.36396508	n	0.3145489942	20	1	-0.1311257298	0.28591452	-0.1311257298	0.28591452
05/07/2012	large	16f7May12	7	taylors	female	2	23	840	44.59077939	-123.36396508	b	0	20	0	NA	NA	0	0
05/07/2012	large	16f7May12	7	taylors	female	2	23	860	44.59077939	-123.36396508	n	0	20	0	NA	NA	0	0
05/07/2012	large	16f7May12	7	taylors	female	2	24	880	44.59077638	-123.36395703	n	0.7215465088	20	1	-0.334481735	0.6393366354	-0.334481735	0.6393366354
05/07/2012	large	16f7May12	7	taylors	female	2	25	900	44.59077738	-123.36395318	p	0.3253360394	20	1	0.1111234997	0.3057696949	0.1111234997	0.3057696949
05/07/2012	large	16f7May12	7	taylors	female	2	25	920	44.59077738	-123.36395318	p	0	20	0	NA	NA	0	0
05/07/2012	large	16f7May12	7	taylors	female	2	26	940	44.59077344	-123.36395402	b	0.442880118	20	1	-0.4378265899	-0.0667133879	-0.4378265899	-0.0667133879
05/07/2012	large	16f7May12	7	taylors	female	2	26	960	44.59077344	-123.36395402	n	0	20	0	NA	NA	0	0
05/07/2012	large	16f7May12	7	taylors	female	2	26	980	44.59077344	-123.36395402	n	0	20	0	NA	NA	0	0
05/07/2012	large	16f7May12	7	taylors	female	2	27	1000	44.59077202	-123.36395636	n	0.243798142	20	1	-0.1577953696	-0.1858444387	-0.1577953696	-0.1858444387
05/07/2012	large	16f7May12	7	taylors	female	2	27	1020	44.59077202	-123.36395636	n	0	20	0	NA	NA	0	0
05/07/2012	large	16f7May12	7	taylors	female	2	27	1040	44.59077202	-123.36395636	n	0	20	0	NA	NA	0	0
05/07/2012	large	16f7May12	7	taylors	female	2	27	1060	44.59077202	-123.36395636	n	0	20	0	NA	NA	0	0
05/07/2012	large	16f7May12	7	taylors	female	2	27	1080	44.59077202	-123.36395636	f	0	20	0	NA	NA	0	0
05/07/2012	large	16f7May12	7	taylors	female	2	28	1100	44.59076892	-123.36391311	b	3.4521757602	20	1	-0.3444828501	3.4349452754	-0.3444828501	3.4349452754
05/07/2012	large	16f7May12	7	taylors	female	2	29	1120	44.59077328	-123.36388897	f	1.9774869881	20	1	0.4844984598	1.9172156975	0.4844984598	1.9172156975
05/07/2012	large	16f7May12	7	taylors	female	2	30	1140	44.59074386	-123.36388486	b	3.2855086379	20	1	-3.2692533697	0.3264190775	-3.2692533697	0.3264190775
05/07/2012	large	16f7May12	7	taylors	female	2	31	1160	44.59074771	-123.36387849	b	0.6625552218	20	1	0.4278254749	0.5059098585	0.4278254749	0.5059098585
05/07/2012	large	16f7May12	7	taylors	female	2	32	1180	44.59073941	-123.36384187	f	3.0511297617	20	1	-0.9223250505	2.9083860342	-0.9223250505	2.9083860342
05/07/2012	large	16f7May12	7	taylors	female	2	33	1200	44.59073715	-123.36376601	b	6.0300862521	20	1	-0.2511391095	6.0248543016	-0.2511391095	6.0248543016
05/07/2012	large	16f7May12	7	taylors	female	2	34	1220	44.5907462	-123.36372812	b	3.1728465104	20	1	1.0056676745	3.0092503231	1.0056676745	3.0092503231
05/07/2012	large	17fMay12	8	taylors	female	2	1	20	44.59082885	-123.36316922	p	0	20	0	NA	NA	0	0
05/07/2012	large	17fMay12	8	taylors	female	2	1	40	44.59082885	-123.36316922	p	0	20	0	NA	NA	0	0
05/07/2012	large	17fMay12	8	taylors	female	2	2	60	44.59084394	-123.3631253	p	3.8702814255	20	1	1.6768536148	3.4881571448	1.6768536148	3.4881571448
05/07/2012	large	17fMay12	8	taylors	female	2	3	80	44.59091082	-123.36318229	n	8.701728813	20	1	7.4319396798	-4.5261856934	7.4319396798	-4.5261856934
05/07/2012	large	17fMay12	8	taylors	female	2	4	100	44.59075282	-123.36304542	p	20.6501798662	20	1	-17.5575129999	10.8703112083	-17.5575129999	10.8703112083
05/07/2012	large	17fMay12	8	taylors	female	2	4	120	44.59075282	-123.36304542	p	0	20	0	NA	NA	0	0
05/07/2012	large	17fMay12	8	taylors	female	2	5	140	44.59072868	-123.36303251	p	2.8717945805	20	1	-2.6825212901	1.0253212378	-2.6825212901	1.0253212378
05/07/2012	large	17fMay12	8	taylors	female	2	6	160	44.59072768	-123.36302949	c	0.2643420152	20	1	-0.1111234997	0.2398505135	-0.1111234997	0.2398505135
05/07/2012	large	17fMay12	8	taylors	female	2	7	180	44.59075308	-123.36302706	c	2.8291271762	20	1	2.8225368998	0.1929923017	2.8225368998	0.1929923017
05/07/2012	large	17fMay12	8	taylors	female	2	8	200	44.59077135	-123.36302614	b	2.0315407463	20	1	2.0302263448	0.0730670433	2.0302263448	0.0730670433
05/07/2012	large	17fMay12	8	taylors	female	2	9	220	44.59077654	-123.36305774	c	2.5751083826	20	1	0.5767309653	-2.50969412	0.5767309653	-2.50969412
05/07/2012	large	17fMay12	8	taylors	female	2	9	240	44.59077654	-123.36305774	p	0	20	0	NA	NA	0	0
05/07/2012	large	17fMay12	8	taylors	female	2	10	260	44.59075232	-123.36321926	b	13.1073294499	20	1	-2.69141117	-12.8280314633	-2.69141117	-12.8280314633
05/07/2012	large	17fMay12	8	taylors	female	2	11	280	44.59072843	-123.36330023	b	6.9571167166	20	1	-2.6547404152	-6.4306940789	-2.6547404152	-6.4306940789
05/07/2012	large	17fMay12	8	taylors	female	2	12	300	44.5907255	-123.36330534	b	0.5203037391	20	1	-0.3255918551	-0.4058397773	-0.3255918551	-0.4058397773
05/07/2012	large	17fMay12	8	taylors	female	2	13	320	44.59071955	-123.36330685	b	0.6719727966	20	1	-0.6611848244	-0.1199252573	-0.6611848244	-0.1199252573
05/07/2012	large	17fMay12	8	taylors	female	2	14	340	44.59068049	-123.36332546	c	4.5852307918	20	1	-4.3404839107	-1.4780192268	-4.3404839107	-1.4780192268
05/07/2012	large	17fMay12	8	taylors	female	2	15	360	44.59056071	-123.36336192	c	13.6217098828	20	1	-13.3103728298	-2.8956787223	-13.3103728298	-2.8956787223
05/07/2012	large	17fMay12	8	taylors	female	2	16	380	44.5904934	-123.36335857	c	7.4844532541	20	1	-7.4797227848	0.266059345	-7.4797227848	0.266059345
05/07/2012	large	18fMay12	9	taylors	female	2	1	20	44.59070337	-123.36396483	p	0	20	0	NA	NA	0	0
05/07/2012	large	18fMay12	9	taylors	female	2	1	40	44.59070337	-123.36396483	p	0	20	0	NA	NA	0	0
05/07/2012	large	18fMay12	9	taylors	female	2	2	60	44.59070186	-123.36395997	b	0.4208797613	20	1	-0.1677964847	0.3859846023	-0.1677964847	0.3859846023
05/07/2012	large	18fMay12	9	taylors	female	2	3	80	44.59070086	-123.36396391	b	0.3320629916	20	1	-0.1111235005	-0.3129175579	-0.1111235005	-0.3129175579
05/07/2012	large	18fMay12	9	taylors	female	2	3	100	44.59070086	-123.36396391	b	0	20	0	NA	NA	0	0
05/07/2012	large	18fMay12	9	taylors	female	2	4	120	44.59070412	-123.36396474	b	0.3682112669	20	1	0.36226261	-0.0659191814	0.36226261	-0.0659191814
05/07/2012	large	18fMay12	9	taylors	female	2	4	140	44.59070412	-123.36396474	b	0	20	0	NA	NA	0	0
05/07/2012	large	18fMay12	9	taylors	female	2	5	160	44.59061209	-123.3640266	b	11.3455949706	20	1	-10.2266957047	-4.9129645022	-10.2266957047	-4.9129645022
05/07/2012	large	18fMay12	9	taylors	female	2	5	180	44.59061209	-123.3640266	b	0	20	0	NA	NA	0	0
05/07/2012	large	18fMay12	9	taylors	female	2	5	200	44.59061209	-123.3640266	b	0	20	0	NA	NA	0	0
05/07/2012	large	18fMay12	9	taylors	female	2	5	220	44.59061209	-123.3640266	b	0	20	0	NA	NA	0	0
05/07/2012	large	18fMay12	9	taylors	female	2	5	240	44.59061209	-123.3640266	b	0	20	0	NA	NA	0	0
05/07/2012	large	18fMay12	9	taylors	female	2	6	260	44.59061218	-123.3640287	b	0.167083058	20	1	0.010001115	-0.1667834703	0.010001115	-0.1667834703
05/07/2012	large	18fMay12	9	taylors	female	2	6	280	44.59061218	-123.3640287	b	0	20	0	NA	NA	0	0
05/07/2012	large	18fMay12	9	taylors	female	2	7	300	44.59060907	-123.36403079	b	0.3833897586	20	1	-0.3455940852	-0.1659892626	-0.3455940852	-0.1659892626
05/07/2012	large	18fMay12	9	taylors	female	2	7	320	44.59060907	-123.36403079	b	0	20	0	NA	NA	0	0
05/07/2012	large	18fMay12	9	taylors	female	2	7	340	44.59060907	-123.36403079	b	0	20	0	NA	NA	0	0
05/07/2012	large	18fMay12	9	taylors	female	2	7	360	44.59060907	-123.36403079	b	0	20	0	NA	NA	0	0
05/07/2012	large	18fMay12	9	taylors	female	2	7	380	44.59060907	-123.36403079	b	0	20	0	NA	NA	0	0
05/07/2012	large	18fMay12	9	taylors	female	2	7	400	44.59060907	-123.36403079	b	0	20	0	NA	NA	0	0
05/07/2012	large	18fMay12	9	taylors	female	2	7	420	44.59060907	-123.36403079	b	0	20	0	NA	NA	0	0
05/07/2012	large	18fMay12	9	taylors	female	2	7	440	44.59060907	-123.36403079	b	0	20	0	NA	NA	0	0
05/07/2012	large	18fMay12	9	taylors	female	2	7	460	44.59060907	-123.36403079	b	0	20	0	NA	NA	0	0
05/07/2012	large	18fMay12	9	taylors	female	2	8	480	44.59058661	-123.36399668	b	3.6834880948	20	1	-2.4958338096	2.7090400771	-2.4958338096	2.7090400771
05/07/2012	large	18fMay12	9	taylors	female	2	8	500	44.59058661	-123.36399668	b	0	20	0	NA	NA	0	0
05/07/2012	large	18fMay12	9	taylors	female	2	8	520	44.59058661	-123.36399668	b	0	20	0	NA	NA	0	0
05/07/2012	large	18fMay12	9	taylors	female	2	8	540	44.59058661	-123.36399668	b	0	20	0	NA	NA	0	0
05/07/2012	large	18fMay12	9	taylors	female	2	9	560	44.59058745	-123.36399869	b	0.1849231755	20	1	0.0933437398	-0.1596356072	0.0933437398	-0.1596356072
05/07/2012	large	18fMay12	9	taylors	female	2	9	580	44.59058745	-123.36399869	b	0	20	0	NA	NA	0	0
05/07/2012	large	18fMay12	9	taylors	female	2	9	600	44.59058745	-123.36399869	b	0	20	0	NA	NA	0	0
05/07/2012	large	18fMay12	9	taylors	female	2	9	620	44.59058745	-123.36399869	b	0	20	0	NA	NA	0	0
05/07/2012	large	18fMay12	9	taylors	female	2	9	640	44.59058745	-123.36399869	b	0	20	0	NA	NA	0	0
05/07/2012	large	18fMay12	9	taylors	female	2	9	660	44.59058745	-123.36399869	b	0	20	0	NA	NA	0	0
05/07/2012	large	18fMay12	9	taylors	female	2	9	680	44.59058745	-123.36399869	b	0	20	0	NA	NA	0	0
05/07/2012	large	18fMay12	9	taylors	female	2	10	700	44.59058644	-123.36400012	b	0.1596719894	20	1	-0.1122347348	-0.1135716008	-0.1122347348	-0.1135716008
05/07/2012	large	18fMay12	9	taylors	female	2	10	720	44.59058644	-123.36400012	b	0	20	0	NA	NA	0	0
05/07/2012	large	18fMay12	9	taylors	female	2	11	740	44.59058183	-123.36403406	b	2.7437853839	20	1	-0.5122793355	-2.6955385576	-0.5122793355	-2.6955385576
05/07/2012	large	18fMay12	9	taylors	female	2	11	760	44.59058183	-123.36403406	b	0	20	0	NA	NA	0	0
05/07/2012	large	18fMay12	9	taylors	female	2	11	780	44.59058183	-123.36403406	b	0	20	0	NA	NA	0	0
05/07/2012	large	18fMay12	9	taylors	female	2	12	800	44.59058158	-123.36403364	b	0.0434102062	20	1	-0.0277808749	0.0333566934	-0.0277808749	0.0333566934
05/07/2012	large	18fMay12	9	taylors	female	2	12	820	44.59058158	-123.36403364	b	0	20	0	NA	NA	0	0
05/07/2012	large	18fMay12	9	taylors	female	2	13	840	44.59057915	-123.36403624	b	0.3399352219	20	1	-0.2700301044	-0.2064938202	-0.2700301044	-0.2064938202
05/07/2012	large	18fMay12	9	taylors	female	2	13	860	44.59057915	-123.36403624	b	0	20	0	NA	NA	0	0
05/07/2012	large	18fMay12	9	taylors	female	2	14	880	44.5905789	-123.36404211	b	0.4670265077	20	1	-0.0277808757	-0.4661995086	-0.0277808757	-0.4661995086
05/07/2012	large	18fMay12	9	taylors	female	2	14	900	44.5905789	-123.36404211	b	0	20	0	NA	NA	0	0
05/07/2012	large	18fMay12	9	taylors	female	2	14	920	44.5905789	-123.36404211	b	0	20	0	NA	NA	0	0
05/07/2012	large	18fMay12	9	taylors	female	2	14	940	44.5905789	-123.36404211	b	0	20	0	NA	NA	0	0
05/07/2012	large	18fMay12	9	taylors	female	2	15	960	44.59057789	-123.36403649	b	0.4602389596	20	1	-0.1122347348	0.4463443337	-0.1122347348	0.4463443337
05/07/2012	large	18fMay12	9	taylors	female	2	15	980	44.59057789	-123.36403649	b	0	20	0	NA	NA	0	0
05/07/2012	large	18fMay12	9	taylors	female	2	15	1000	44.59057789	-123.36403649	b	0	20	0	NA	NA	0	0
05/07/2012	large	18fMay12	9	taylors	female	2	16	1020	44.59057965	-123.36403792	b	0.2261614742	20	1	0.1955773604	-0.1135716008	0.1955773604	-0.1135716008
05/07/2012	large	18fMay12	9	taylors	female	2	17	1040	44.59057555	-123.36404001	b	0.484901621	20	1	-0.4556063506	-0.1659892626	-0.4556063506	-0.1659892626
05/07/2012	large	18fMay12	9	taylors	female	2	17	1060	44.59057555	-123.36404001	b	0	20	0	NA	NA	0	0
05/07/2012	large	18fMay12	9	taylors	female	2	17	1080	44.59057555	-123.36404001	b	0	20	0	NA	NA	0	0
05/07/2012	large	18fMay12	9	taylors	female	2	17	1100	44.59057555	-123.36404001	b	0	20	0	NA	NA	0	0
05/07/2012	large	18fMay12	9	taylors	female	2	17	1120	44.59057555	-123.36404001	b	0	20	0	NA	NA	0	0
05/07/2012	large	18fMay12	9	taylors	female	2	18	1140	44.59057555	-123.36403658	b	0.2724130004	20	1	0	0.2724130004	0	0.2724130004
05/07/2012	large	18fMay12	9	taylors	female	2	18	1160	44.59057555	-123.36403658	b	0	20	0	NA	NA	0	0
05/07/2012	large	18fMay12	9	taylors	female	2	18	1180	44.59057555	-123.36403658	b	0	20	0	NA	NA	0	0
05/07/2012	large	18fMay12	9	taylors	female	2	18	1200	44.59057555	-123.36403658	b	0	20	0	NA	NA	0	0
05/07/2012	large	19fMay12	10	taylors	female	2	1	20	44.59065283	-123.36433891	b	0	20	0	NA	NA	0	0
05/07/2012	large	19fMay12	10	taylors	female	2	1	40	44.59065283	-123.36433891	b	0	20	0	NA	NA	0	0
05/07/2012	large	19fMay12	10	taylors	female	2	2	60	44.59065107	-123.3643359	b	0.3088663494	20	1	-0.1955773604	0.239056307	-0.1955773604	0.239056307
05/07/2012	large	19fMay12	10	taylors	female	2	2	80	44.59065107	-123.3643359	p	0	20	0	NA	NA	0	0
05/07/2012	large	19fMay12	10	taylors	female	2	3	100	44.59065048	-123.36432902	p	0.55033372	20	1	-0.0655628649	0.5464144161	-0.0655628649	0.5464144161
05/07/2012	large	19fMay12	10	taylors	female	2	4	120	44.59065216	-123.36433246	b	0.3308993708	20	1	0.1866874797	-0.273207208	0.1866874797	-0.273207208
05/07/2012	large	19fMay12	10	taylors	female	2	4	140	44.59065216	-123.36433246	b	0	20	0	NA	NA	0	0
05/07/2012	large	19fMay12	10	taylors	female	2	4	160	44.59065216	-123.36433246	b	0	20	0	NA	NA	0	0
05/07/2012	large	19fMay12	10	taylors	female	2	5	180	44.59065115	-123.36433556	b	0.2705792473	20	1	-0.1122347348	-0.2462041701	-0.1122347348	-0.2462041701
05/07/2012	large	19fMay12	10	taylors	female	2	5	200	44.59065115	-123.36433556	b	0	20	0	NA	NA	0	0
05/07/2012	large	19fMay12	10	taylors	female	2	5	220	44.59065115	-123.36433556	b	0	20	0	NA	NA	0	0
05/07/2012	large	19fMay12	10	taylors	female	2	5	240	44.59065115	-123.36433556	b	0	20	0	NA	NA	0	0
05/07/2012	large	19fMay12	10	taylors	female	2	5	260	44.59065115	-123.36433556	b	0	20	0	NA	NA	0	0
05/07/2012	large	19fMay12	10	taylors	female	2	5	280	44.59065115	-123.36433556	b	0	20	0	NA	NA	0	0
05/07/2012	large	19fMay12	10	taylors	female	2	5	300	44.59065115	-123.36433556	b	0	20	0	NA	NA	0	0
05/07/2012	large	19fMay12	10	taylors	female	2	5	320	44.59065115	-123.36433556	b	0	20	0	NA	NA	0	0
05/07/2012	large	19fMay12	10	taylors	female	2	5	340	44.59065115	-123.36433556	b	0	20	0	NA	NA	0	0
05/07/2012	large	19fMay12	10	taylors	female	2	5	360	44.59065115	-123.36433556	b	0	20	0	NA	NA	0	0
05/07/2012	large	19fMay12	10	taylors	female	2	5	380	44.59065115	-123.36433556	b	0	20	0	NA	NA	0	0
05/07/2012	large	19fMay12	10	taylors	female	2	5	400	44.59065115	-123.36433556	b	0	20	0	NA	NA	0	0
05/07/2012	large	19fMay12	10	taylors	female	2	5	420	44.59065115	-123.36433556	b	0	20	0	NA	NA	0	0
05/07/2012	large	19fMay12	10	taylors	female	2	5	440	44.59065115	-123.36433556	b	0	20	0	NA	NA	0	0
05/07/2012	large	19fMay12	10	taylors	female	2	5	460	44.59065115	-123.36433556	b	0	20	0	NA	NA	0	0
05/07/2012	large	19fMay12	10	taylors	female	2	5	480	44.59065115	-123.36433556	b	0	20	0	NA	NA	0	0
05/07/2012	large	19fMay12	10	taylors	female	2	5	500	44.59065115	-123.36433556	b	0	20	0	NA	NA	0	0
05/07/2012	large	19fMay12	10	taylors	female	2	5	520	44.59065115	-123.36433556	b	0	20	0	NA	NA	0	0
05/07/2012	large	19fMay12	10	taylors	female	2	5	540	44.59065115	-123.36433556	b	0	20	0	NA	NA	0	0
05/07/2012	large	19fMay12	10	taylors	female	2	5	560	44.59065115	-123.36433556	b	0	20	0	NA	NA	0	0
05/07/2012	large	19fMay12	10	taylors	female	2	5	580	44.59065115	-123.36433556	b	0	20	0	NA	NA	0	0
05/07/2012	large	19fMay12	10	taylors	female	2	5	600	44.59065115	-123.36433556	b	0	20	0	NA	NA	0	0
05/07/2012	large	19fMay12	10	taylors	female	2	5	620	44.59065115	-123.36433556	b	0	20	0	NA	NA	0	0
05/07/2012	large	19fMay12	10	taylors	female	2	5	640	44.59065115	-123.36433556	b	0	20	0	NA	NA	0	0
05/07/2012	large	19fMay12	10	taylors	female	2	5	660	44.59065115	-123.36433556	b	0	20	0	NA	NA	0	0
05/07/2012	large	19fMay12	10	taylors	female	2	5	680	44.59065115	-123.36433556	b	0	20	0	NA	NA	0	0
05/07/2012	large	19fMay12	10	taylors	female	2	5	700	44.59065115	-123.36433556	b	0	20	0	NA	NA	0	0
05/07/2012	large	19fMay12	10	taylors	female	2	5	720	44.59065115	-123.36433556	b	0	20	0	NA	NA	0	0
05/07/2012	large	19fMay12	10	taylors	female	2	5	740	44.59065115	-123.36433556	b	0	20	0	NA	NA	0	0
05/07/2012	large	19fMay12	10	taylors	female	2	5	760	44.59065115	-123.36433556	b	0	20	0	NA	NA	0	0
05/07/2012	large	19fMay12	10	taylors	female	2	5	780	44.59065115	-123.36433556	b	0	20	0	NA	NA	0	0
05/07/2012	large	19fMay12	10	taylors	female	2	5	800	44.59065115	-123.36433556	b	0	20	0	NA	NA	0	0
05/07/2012	large	19fMay12	10	taylors	female	2	5	820	44.59065115	-123.36433556	b	0	20	0	NA	NA	0	0
05/07/2012	large	19fMay12	10	taylors	female	2	5	840	44.59065115	-123.36433556	b	0	20	0	NA	NA	0	0
05/07/2012	large	19fMay12	10	taylors	female	2	5	860	44.59065115	-123.36433556	b	0	20	0	NA	NA	0	0
05/07/2012	large	19fMay12	10	taylors	female	2	5	880	44.59065115	-123.36433556	b	0	20	0	NA	NA	0	0
05/07/2012	large	19fMay12	10	taylors	female	2	5	900	44.59065115	-123.36433556	b	0	20	0	NA	NA	0	0
05/07/2012	large	19fMay12	10	taylors	female	2	5	920	44.59065115	-123.36433556	b	0	20	0	NA	NA	0	0
05/07/2012	large	19fMay12	10	taylors	female	2	5	940	44.59065115	-123.36433556	b	0	20	0	NA	NA	0	0
05/07/2012	large	19fMay12	10	taylors	female	2	5	960	44.59065115	-123.36433556	b	0	20	0	NA	NA	0	0
05/07/2012	large	19fMay12	10	taylors	female	2	5	980	44.59065115	-123.36433556	b	0	20	0	NA	NA	0	0
05/07/2012	large	19fMay12	10	taylors	female	2	5	1000	44.59065115	-123.36433556	b	0	20	0	NA	NA	0	0
05/07/2012	large	19fMay12	10	taylors	female	2	5	1020	44.59065115	-123.36433556	b	0	20	0	NA	NA	0	0
05/07/2012	large	19fMay12	10	taylors	female	2	5	1040	44.59065115	-123.36433556	b	0	20	0	NA	NA	0	0
05/07/2012	large	19fMay12	10	taylors	female	2	5	1060	44.59065115	-123.36433556	b	0	20	0	NA	NA	0	0
05/07/2012	large	19fMay12	10	taylors	female	2	5	1080	44.59065115	-123.36433556	b	0	20	0	NA	NA	0	0
05/07/2012	large	19fMay12	10	taylors	female	2	5	1100	44.59065115	-123.36433556	b	0	20	0	NA	NA	0	0
05/07/2012	large	19fMay12	10	taylors	female	2	5	1120	44.59065115	-123.36433556	b	0	20	0	NA	NA	0	0
05/07/2012	large	19fMay12	10	taylors	female	2	5	1140	44.59065115	-123.36433556	b	0	20	0	NA	NA	0	0
05/07/2012	large	19fMay12	10	taylors	female	2	5	1160	44.59065115	-123.36433556	b	0	20	0	NA	NA	0	0
05/07/2012	large	19fMay12	10	taylors	female	2	5	1180	44.59065115	-123.36433556	b	0	20	0	NA	NA	0	0
05/07/2012	large	19fMay12	10	taylors	female	2	5	1200	44.59065115	-123.36433556	b	0	20	0	NA	NA	0	0
05/07/2012	large	20fMay12	11	taylors	female	2	1	20	44.59065878	-123.3640867	b	0	20	0	NA	NA	0	0
05/07/2012	large	20fMay12	11	taylors	female	2	2	40	44.59070614	-123.36412568	b	6.1058375943	20	1	5.2628089604	-3.0958188859	5.2628089604	-3.0958188859
05/07/2012	large	20fMay12	11	taylors	female	2	2	60	44.59070614	-123.36412568	b	0	20	0	NA	NA	0	0
05/07/2012	large	20fMay12	11	taylors	female	2	3	80	44.59071779	-123.36411327	n	1.6270798737	20	1	1.2945887747	0.9856108867	1.2945887747	0.9856108867
05/07/2012	large	20fMay12	11	taylors	female	2	4	100	44.59071485	-123.3641214	n	0.7236372439	20	1	-0.3267030902	-0.6456902908	-0.3267030902	-0.6456902908
05/07/2012	large	20fMay12	11	taylors	female	2	5	120	44.59071904	-123.36411939	n	0.4922132049	20	1	0.4656074656	0.1596356072	0.4656074656	0.1596356072
05/07/2012	large	20fMay12	11	taylors	female	2	5	140	44.59071904	-123.36411939	n	0	20	0	NA	NA	0	0
05/07/2012	large	20fMay12	11	taylors	female	2	6	160	44.59074059	-123.3640976	p	2.9545794535	20	1	2.394711425	1.7305770534	2.394711425	1.7305770534
05/07/2012	large	20fMay12	11	taylors	female	2	7	180	44.59076129	-123.3640919	b	2.3443794926	20	1	2.30025645	0.4526979891	2.30025645	0.4526979891
05/07/2012	large	20fMay12	11	taylors	female	2	8	200	44.59068141	-123.36426457	b	16.3357007412	20	1	-8.8765451801	-13.7135722688	-8.8765451801	-13.7135722688
05/07/2012	large	20fMay12	11	taylors	female	2	9	220	44.59068267	-123.36427303	b	0.6863328649	20	1	0.1400156097	-0.6718991223	0.1400156097	-0.6718991223
05/07/2012	large	20fMay12	11	taylors	female	2	9	240	44.59068267	-123.36427303	b	0	20	0	NA	NA	0	0
05/07/2012	large	20fMay12	11	taylors	female	2	10	260	44.59068694	-123.36427999	b	0.7284917783	20	1	0.4744973448	-0.5527680715	0.4744973448	-0.5527680715
05/07/2012	large	20fMay12	11	taylors	female	2	11	280	44.59068527	-123.36427948	b	0.1899451546	20	1	-0.1855762446	0.0405045575	-0.1855762446	0.0405045575
05/07/2012	large	20fMay12	11	taylors	female	2	11	300	44.59068527	-123.36427948	b	0	20	0	NA	NA	0	0
05/07/2012	large	20fMay12	11	taylors	female	2	12	320	44.59068728	-123.36427756	b	0.2704466911	20	1	0.2233582345	0.1524877431	0.2233582345	0.1524877431
05/07/2012	large	20fMay12	11	taylors	female	2	12	340	44.59068728	-123.36427756	b	0	20	0	NA	NA	0	0
05/07/2012	large	20fMay12	11	taylors	female	2	12	360	44.59068728	-123.36427756	p	0	20	0	NA	NA	0	0
05/07/2012	large	20fMay12	11	taylors	female	2	12	380	44.59068728	-123.36427756	b	0	20	0	NA	NA	0	0
05/07/2012	large	20fMay12	11	taylors	female	2	13	400	44.59059684	-123.36438057	b	12.9589164423	20	1	-10.0500093393	-8.1811263062	-10.0500093393	-8.1811263062
05/07/2012	large	20fMay12	11	taylors	female	2	13	420	44.59059684	-123.36438057	p	0	20	0	NA	NA	0	0
05/07/2012	large	20fMay12	11	taylors	female	2	14	440	44.59059633	-123.36438174	b	0.1088410133	20	1	-0.0566729857	-0.0929222194	-0.0566729857	-0.0929222194
05/07/2012	large	20fMay12	11	taylors	female	2	15	460	44.59058804	-123.3643737	b	1.12087971	20	1	-0.9212138146	0.6385424278	-0.9212138146	0.6385424278
05/07/2012	large	20fMay12	11	taylors	female	2	15	480	44.59058804	-123.3643737	b	0	20	0	NA	NA	0	0
05/07/2012	large	20fMay12	11	taylors	female	2	16	500	44.59058678	-123.36437546	b	0.1978457485	20	1	-0.1400156097	-0.1397804323	-0.1400156097	-0.1397804323
05/07/2012	large	20fMay12	11	taylors	female	2	17	520	44.59058636	-123.36437822	b	0.2241147022	20	1	-0.0466718699	-0.2192011321	-0.0466718699	-0.2192011321
05/07/2012	large	20fMay12	11	taylors	female	2	17	540	44.59058636	-123.36437822	b	0	20	0	NA	NA	0	0
05/07/2012	large	20fMay12	11	taylors	female	2	18	560	44.59058737	-123.36438116	b	0.2590702953	20	1	0.1122347348	-0.233496857	0.1122347348	-0.233496857
05/07/2012	large	20fMay12	11	taylors	female	2	19	580	44.59058519	-123.36437194	b	0.7712896461	20	1	-0.2422492303	0.7322588536	-0.2422492303	0.7322588536
05/07/2012	large	20fMay12	11	taylors	female	2	20	600	44.59057664	-123.36427052	b	8.1106884911	20	1	-0.9501059247	8.0548473934	-0.9501059247	8.0548473934
05/07/2012	large	20fMay12	11	taylors	female	2	21	620	44.59057907	-123.36426758	b	0.3569832489	20	1	0.2700301044	0.2334968581	0.2700301044	0.2334968581
05/07/2012	large	20fMay12	11	taylors	female	2	21	640	44.59057907	-123.36426758	b	0	20	0	NA	NA	0	0
05/07/2012	large	20fMay12	11	taylors	female	2	22	660	44.59058141	-123.36426155	c	0.5449466209	20	1	0.2600289902	0.4789068217	0.2600289902	0.4789068217
05/07/2012	large	20fMay12	11	taylors	female	2	23	680	44.5905794	-123.36425794	c	0.3634429732	20	1	-0.2233582345	0.2867087265	-0.2233582345	0.2867087265
05/07/2012	large	20fMay12	11	taylors	female	2	24	700	44.59057806	-123.36425518	c	0.2649943045	20	1	-0.1489054905	0.2192011321	-0.1489054905	0.2192011321
05/07/2012	large	20fMay12	11	taylors	female	2	24	720	44.59057806	-123.36425518	p	0	20	0	NA	NA	0	0
05/07/2012	large	20fMay12	11	taylors	female	2	24	740	44.59057806	-123.36425518	b	0	20	0	NA	NA	0	0
05/07/2012	large	20fMay12	11	taylors	female	2	25	760	44.59057697	-123.36425459	p	0.129872493	20	1	-0.1211246148	0.0468582129	-0.1211246148	0.0468582129
05/07/2012	large	20fMay12	11	taylors	female	2	26	780	44.59057588	-123.36425124	b	0.2923332813	20	1	-0.1211246148	0.266059345	-0.1211246148	0.266059345
05/07/2012	large	20fMay12	11	taylors	female	2	26	800	44.59057588	-123.36425124	b	0	20	0	NA	NA	0	0
05/07/2012	large	20fMay12	11	taylors	female	2	27	820	44.59057203	-123.36424864	b	0.4750519292	20	1	-0.4278254757	0.2064938202	-0.4278254757	0.2064938202
05/07/2012	large	20fMay12	11	taylors	female	2	27	840	44.59057203	-123.36424864	b	0	20	0	NA	NA	0	0
05/07/2012	large	20fMay12	11	taylors	female	2	27	860	44.59057203	-123.36424864	b	0	20	0	NA	NA	0	0
05/07/2012	large	20fMay12	11	taylors	female	2	27	880	44.59057203	-123.36424864	b	0	20	0	NA	NA	0	0
05/07/2012	large	20fMay12	11	taylors	female	2	28	900	44.59057328	-123.36424789	b	0.1511372795	20	1	0.1389043754	0.0595655248	0.1389043754	0.0595655248
05/07/2012	large	20fMay12	11	taylors	female	2	29	920	44.59057136	-123.36424445	b	0.3466459855	20	1	-0.2133571203	0.273207208	-0.2133571203	0.273207208
05/07/2012	large	20fMay12	11	taylors	female	2	29	940	44.59057136	-123.36424445	b	0	20	0	NA	NA	0	0
05/07/2012	large	20fMay12	11	taylors	female	2	29	960	44.59057136	-123.36424445	b	0	20	0	NA	NA	0	0
05/07/2012	large	20fMay12	11	taylors	female	2	30	980	44.59057278	-123.36424126	b	0.2984738374	20	1	0.1577953704	0.2533520331	0.1577953704	0.2533520331
05/07/2012	large	20fMay12	11	taylors	female	2	30	1000	44.59057278	-123.36424126	b	0	20	0	NA	NA	0	0
05/07/2012	large	20fMay12	11	taylors	female	2	30	1020	44.59057278	-123.36424126	b	0	20	0	NA	NA	0	0
05/07/2012	large	20fMay12	11	taylors	female	2	30	1040	44.59057278	-123.36424126	b	0	20	0	NA	NA	0	0
05/07/2012	large	20fMay12	11	taylors	female	2	30	1060	44.59057278	-123.36424126	b	0	20	0	NA	NA	0	0
05/07/2012	large	20fMay12	11	taylors	female	2	31	1080	44.59057295	-123.36424981	b	0.6793097069	20	1	0.018890995	-0.6790469853	0.018890995	-0.6790469853
05/07/2012	large	20fMay12	11	taylors	female	2	31	1100	44.59057295	-123.36424981	b	0	20	0	NA	NA	0	0
05/07/2012	large	20fMay12	11	taylors	female	2	31	1120	44.59057295	-123.36424981	b	0	20	0	NA	NA	0	0
05/07/2012	large	20fMay12	11	taylors	female	2	31	1140	44.59057295	-123.36424981	b	0	20	0	NA	NA	0	0
05/07/2012	large	20fMay12	11	taylors	female	2	31	1160	44.59057295	-123.36424981	b	0	20	0	NA	NA	0	0
05/07/2012	large	20fMay12	11	taylors	female	2	31	1180	44.59057295	-123.36424981	b	0	20	0	NA	NA	0	0
05/07/2012	large	20fMay12	11	taylors	female	2	31	1200	44.59057295	-123.36424981	b	0	20	0	NA	NA	0	0
05/07/2012	large	21fMay12	12	taylors	female	2	1	20	44.59060974	-123.36387338	n	0	20	0	NA	NA	0	0
05/07/2012	large	21fMay12	12	taylors	female	2	2	40	44.59060044	-123.36385033	b	2.1022095129	20	1	-1.0334485494	1.8306471347	-1.0334485494	1.8306471347
05/07/2012	large	21fMay12	12	taylors	female	2	3	60	44.59059499	-123.36381412	c	2.9389012207	20	1	-0.6056230754	2.8758235474	-0.6056230754	2.8758235474
05/07/2012	large	21fMay12	12	taylors	female	2	4	80	44.59058971	-123.3638111	p	0.6338633938	20	1	-0.5867320796	0.2398505135	-0.5867320796	0.2398505135
05/07/2012	large	21fMay12	12	taylors	female	2	4	100	44.59058971	-123.3638111	p	0	20	0	NA	NA	0	0
05/07/2012	large	21fMay12	12	taylors	female	2	4	120	44.59058971	-123.3638111	p	0	20	0	NA	NA	0	0
05/07/2012	large	21fMay12	12	taylors	female	2	5	140	44.59053624	-123.36375134	b	7.6046635208	20	1	-5.9417735455	4.7461810331	-5.9417735455	4.7461810331
05/07/2012	large	21fMay12	12	taylors	female	2	5	160	44.59053624	-123.36375134	p	0	20	0	NA	NA	0	0
05/07/2012	large	21fMay12	12	taylors	female	2	5	180	44.59053624	-123.36375134	b	0	20	0	NA	NA	0	0
05/07/2012	large	21fMay12	12	taylors	female	2	6	200	44.590496	-123.36368848	b	6.7021789573	20	1	-4.4716096397	4.992385202	-4.4716096397	4.992385202
05/07/2012	large	21fMay12	12	taylors	female	2	7	220	44.59042786	-123.36365135	b	8.1259130339	20	1	-7.5719552904	2.9488905906	-7.5719552904	2.9488905906
05/07/2012	large	21fMay12	12	taylors	female	2	8	240	44.59043046	-123.36365403	p	0.3588585383	20	1	0.2889211002	-0.2128474767	0.2889211002	-0.2128474767
05/07/2012	large	21fMay12	12	taylors	female	2	8	260	44.59043046	-123.36365403	p	0	20	0	NA	NA	0	0
05/07/2012	large	21fMay12	12	taylors	female	2	8	280	44.59043046	-123.36365403	p	0	20	0	NA	NA	0	0
05/07/2012	large	21fMay12	12	taylors	female	2	8	300	44.59043046	-123.36365403	p	0	20	0	NA	NA	0	0
05/07/2012	large	21fMay12	12	taylors	female	2	8	320	44.59043046	-123.36365403	p	0	20	0	NA	NA	0	0
05/07/2012	large	21fMay12	12	taylors	female	2	8	340	44.59043046	-123.36365403	p	0	20	0	NA	NA	0	0
05/07/2012	large	21fMay12	12	taylors	female	2	9	360	44.59042534	-123.36365285	p	0.5766190344	20	1	-0.5689523197	0.093716427	-0.5689523197	0.093716427
05/07/2012	large	21fMay12	12	taylors	female	2	10	380	44.59042962	-123.36365478	p	0.4996987873	20	1	0.4756085799	-0.1532819518	0.4756085799	-0.1532819518
05/07/2012	large	21fMay12	12	taylors	female	2	10	400	44.59042962	-123.36365478	p	0	20	0	NA	NA	0	0
05/07/2012	large	21fMay12	12	taylors	female	2	11	420	44.59042677	-123.36365654	p	0.3461772811	20	1	-0.3167019751	-0.1397804312	-0.3167019751	-0.1397804312
05/07/2012	large	21fMay12	12	taylors	female	2	11	440	44.59042677	-123.36365654	p	0	20	0	NA	NA	0	0
05/07/2012	large	21fMay12	12	taylors	female	2	12	460	44.59042568	-123.36365252	b	0.3414751528	20	1	-0.1211246148	0.3192712133	-0.1211246148	0.3192712133
05/07/2012	large	21fMay12	12	taylors	female	2	13	480	44.5903779	-123.36367129	b	5.5147848826	20	1	-5.3094808303	-1.4907265388	-5.3094808303	-1.4907265388
05/07/2012	large	21fMay12	12	taylors	female	2	14	500	44.59025603	-123.36390565	b	23.0184200886	20	1	-13.5426209451	-18.6130352526	-13.5426209451	-18.6130352526
05/07/2012	large	21fMay12	12	taylors	female	2	15	520	44.59024966	-123.36397656	b	5.6760331167	20	1	-0.7078566951	-5.6317218363	-0.7078566951	-5.6317218363
05/07/2012	large	21fMay12	12	taylors	female	2	16	540	44.59027589	-123.36404974	c	6.5019461727	20	1	2.9147694053	-5.8120068261	2.9147694053	-5.8120068261
05/07/2012	large	22fMay12	13	taylors	female	2	1	20	44.59082667	-123.36318355	p	0	20	0	NA	NA	0	0
05/07/2012	large	22fMay12	13	taylors	female	2	2	40	44.5908804	-123.36318648	p	5.9751986489	20	1	5.9706656555	-0.2327026505	5.9706656555	-0.2327026505
05/07/2012	large	22fMay12	13	taylors	female	2	3	60	44.59095139	-123.36315363	c	8.3088890878	20	1	7.8886572647	2.6089699947	7.8886572647	2.6089699947
05/07/2012	large	22fMay12	13	taylors	female	2	4	80	44.5909529	-123.36315212	b	0.2062467639	20	1	0.1677964847	0.1199252573	0.1677964847	0.1199252573
05/07/2012	large	22fMay12	13	taylors	female	2	4	100	44.5909529	-123.36315212	p	0	20	0	NA	NA	0	0
05/07/2012	large	22fMay12	13	taylors	female	2	4	120	44.5909529	-123.36315212	p	0	20	0	NA	NA	0	0
05/07/2012	large	22fMay12	13	taylors	female	2	5	140	44.59095935	-123.36315413	p	0.7343086408	20	1	0.7167465751	-0.1596356072	0.7167465751	-0.1596356072
05/07/2012	large	22fMay12	13	taylors	female	2	6	160	44.59096346	-123.36315589	p	0.4776290628	20	1	0.4567175849	-0.1397804323	0.4567175849	-0.1397804323
05/07/2012	large	22fMay12	13	taylors	female	2	6	180	44.59096346	-123.36315589	p	0	20	0	NA	NA	0	0
05/07/2012	large	22fMay12	13	taylors	female	2	7	200	44.59096639	-123.3631553	p	0.3289464215	20	1	0.3255918551	0.0468582129	0.3255918551	0.0468582129
05/07/2012	large	22fMay12	13	taylors	female	2	8	220	44.59096187	-123.36315178	p	0.5748370961	20	1	-0.5022782197	0.2795608646	-0.5022782197	0.2795608646
05/07/2012	large	22fMay12	13	taylors	female	2	8	240	44.59096187	-123.36315178	p	0	20	0	NA	NA	0	0
05/07/2012	large	22fMay12	13	taylors	female	2	8	260	44.59096187	-123.36315178	p	0	20	0	NA	NA	0	0
05/07/2012	large	22fMay12	13	taylors	female	2	9	280	44.59096396	-123.36315547	p	0.3739314742	20	1	0.2322481153	-0.293062383	0.2322481153	-0.293062383
05/07/2012	large	22fMay12	13	taylors	female	2	9	300	44.59096396	-123.36315547	p	0	20	0	NA	NA	0	0
05/07/2012	large	22fMay12	13	taylors	female	2	9	320	44.59096396	-123.36315547	f	0	20	0	NA	NA	0	0
05/07/2012	large	22fMay12	13	taylors	female	2	10	340	44.59106974	-123.36304181	f	14.8208501761	20	1	11.7546438298	9.0269567617	11.7546438298	9.0269567617
05/07/2012	large	22fMay12	13	taylors	female	2	11	360	44.59109933	-123.36301935	c	3.740828288	20	1	3.2881443647	1.7837889217	3.2881443647	1.7837889217
05/07/2012	large	22fMay12	13	taylors	female	2	12	380	44.59112498	-123.36298565	p	3.9099672265	20	1	2.8503177755	2.6764775902	2.8503177755	2.6764775902
05/07/2012	large	22fMay12	13	taylors	female	2	12	400	44.59112498	-123.36298565	b	0	20	0	NA	NA	0	0
05/07/2012	large	22fMay12	13	taylors	female	2	12	420	44.59112498	-123.36298565	b	0	20	0	NA	NA	0	0
05/08/2012	large	23fMay12	14	taylors	female	2	1	20	44.59057353	-123.36402501	b	0	20	0	NA	NA	0	0
05/08/2012	large	23fMay12	14	taylors	female	2	2	40	44.59058049	-123.36403666	b	1.2059301448	20	1	0.77341956	-0.9252511542	0.77341956	-0.9252511542
05/08/2012	large	23fMay12	14	taylors	female	2	3	60	44.59058192	-123.36402644	b	0.82708827	20	1	0.1589066047	0.8116795534	0.1589066047	0.8116795534
05/08/2012	large	23fMay12	14	taylors	female	2	4	80	44.59058795	-123.36392887	b	7.7779949413	20	1	0.6700747052	7.7490776997	0.6700747052	7.7490776997
05/08/2012	large	23fMay12	14	taylors	female	2	5	100	44.5905872	-123.36390272	n	2.0785228733	20	1	-0.0833426248	2.0768513047	-0.0833426248	2.0768513047
05/08/2012	large	23fMay12	14	taylors	female	2	6	120	44.59058787	-123.36390599	n	0.2701670898	20	1	0.0744527448	-0.2597056896	0.0744527448	-0.2597056896
05/08/2012	large	23fMay12	14	taylors	female	2	7	140	44.59058703	-123.36390205	p	0.3265431864	20	1	-0.0933437398	0.3129175591	-0.0933437398	0.3129175591
05/08/2012	large	23fMay12	14	taylors	female	2	8	160	44.59057295	-123.36386165	b	3.5697510168	20	1	-1.56461888	3.2085962791	-1.56461888	3.2085962791
05/08/2012	large	23fMay12	14	taylors	female	2	8	180	44.59057295	-123.36386165	p	0	20	0	NA	NA	0	0
05/08/2012	large	23fMay12	14	taylors	female	2	8	200	44.59057295	-123.36386165	p	0	20	0	NA	NA	0	0
05/08/2012	large	23fMay12	14	taylors	female	2	8	220	44.59057295	-123.36386165	p	0	20	0	NA	NA	0	0
05/08/2012	large	23fMay12	14	taylors	female	2	9	240	44.59057471	-123.3638614	p	0.1965826329	20	1	0.1955773596	0.0198551749	0.1955773596	0.0198551749
05/08/2012	large	23fMay12	14	taylors	female	2	10	260	44.59057119	-123.36386022	b	0.4022247922	20	1	-0.39115472	0.0937164259	-0.39115472	0.0937164259
05/08/2012	large	23fMay12	14	taylors	female	2	11	280	44.59056708	-123.36386425	b	0.5577031702	20	1	-0.4567175849	-0.320065421	-0.4567175849	-0.320065421
05/08/2012	large	23fMay12	14	taylors	female	2	11	300	44.59056708	-123.36386425	b	0	20	0	NA	NA	0	0
05/08/2012	large	23fMay12	14	taylors	female	2	12	320	44.59060924	-123.36371991	f	12.3839681832	20	1	4.68496676	11.4635838384	4.68496676	11.4635838384
05/08/2012	large	23fMay12	14	taylors	female	2	13	340	44.59052852	-123.3638137	p	11.6595254433	20	1	-8.96988892	-7.4488674525	-8.96988892	-7.4488674525
05/08/2012	large	23fMay12	14	taylors	female	2	14	360	44.59049089	-123.3638759	c	6.4721610036	20	1	-4.1815773051	-4.9399675402	-4.1815773051	-4.9399675402
05/08/2012	large	23fMay12	14	taylors	female	2	15	380	44.59048946	-123.3638821	b	0.5174140338	20	1	-0.1589066047	-0.4924083401	-0.1589066047	-0.4924083401
05/08/2012	large	23fMay12	14	taylors	female	2	15	400	44.59048946	-123.3638821	b	0	20	0	NA	NA	0	0
05/08/2012	large	23fMay12	14	taylors	female	2	15	420	44.59048946	-123.3638821	p	0	20	0	NA	NA	0	0
05/08/2012	large	23fMay12	14	taylors	female	2	16	440	44.59048586	-123.36388671	b	0.5422973719	20	1	-0.4000445999	-0.3661294274	-0.4000445999	-0.3661294274
05/08/2012	large	23fMay12	14	taylors	female	2	17	460	44.59048762	-123.36388545	p	0.2196918865	20	1	0.1955773596	0.1000700824	0.1955773596	0.1000700824
05/08/2012	large	23fMay12	14	taylors	female	2	17	480	44.59048762	-123.36388545	p	0	20	0	NA	NA	0	0
05/08/2012	large	23fMay12	14	taylors	female	2	18	500	44.59048343	-123.3638873	p	0.4882399361	20	1	-0.4656074648	-0.1469282953	-0.4656074648	-0.1469282953
05/08/2012	large	23fMay12	14	taylors	female	2	18	520	44.59048343	-123.3638873	p	0	20	0	NA	NA	0	0
05/08/2012	large	23fMay12	14	taylors	female	2	18	540	44.59048343	-123.3638873	p	0	20	0	NA	NA	0	0
05/08/2012	large	23fMay12	14	taylors	female	2	18	560	44.59048343	-123.3638873	p	0	20	0	NA	NA	0	0
05/08/2012	large	23fMay12	14	taylors	female	2	18	580	44.59048343	-123.3638873	p	0	20	0	NA	NA	0	0
05/08/2012	large	23fMay12	14	taylors	female	2	18	600	44.59048343	-123.3638873	p	0	20	0	NA	NA	0	0
05/08/2012	large	23fMay12	14	taylors	female	2	19	620	44.59047865	-123.36388847	p	0.539236922	20	1	-0.5311703297	-0.0929222194	-0.5311703297	-0.0929222194
05/08/2012	large	23fMay12	14	taylors	female	2	20	640	44.59047748	-123.3638852	p	0.2904321164	20	1	-0.1300144955	0.2597056896	-0.1300144955	0.2597056896
05/08/2012	large	23fMay12	14	taylors	female	2	21	660	44.59047647	-123.36388193	p	0.2829199186	20	1	-0.1122347348	0.2597056885	-0.1122347348	0.2597056885
05/08/2012	large	23fMay12	14	taylors	female	2	22	680	44.59048066	-123.36387875	p	0.5296940315	20	1	0.4656074648	0.2525578266	0.4656074648	0.2525578266
05/08/2012	large	23fMay12	14	taylors	female	2	23	700	44.59048016	-123.36388269	p	0.317812061	20	1	-0.0555617499	-0.3129175579	-0.0555617499	-0.3129175579
05/08/2012	large	23fMay12	14	taylors	female	2	23	720	44.59048016	-123.36388269	p	0	20	0	NA	NA	0	0
05/08/2012	large	23fMay12	14	taylors	female	2	23	740	44.59048016	-123.36388269	p	0	20	0	NA	NA	0	0
05/08/2012	large	23fMay12	14	taylors	female	2	23	760	44.59048016	-123.36388269	p	0	20	0	NA	NA	0	0
05/08/2012	large	23fMay12	14	taylors	female	2	24	780	44.59047806	-123.36388084	i	0.2757616906	20	1	-0.2333593496	0.1469282953	-0.2333593496	0.1469282953
05/08/2012	large	23fMay12	14	taylors	female	2	25	800	44.59047605	-123.36387992	i	0.235005732	20	1	-0.2233582353	0.0730670433	-0.2233582353	0.0730670433
05/08/2012	large	23fMay12	14	taylors	female	2	26	820	44.59048159	-123.36387757	i	0.6432939668	20	1	0.6156241904	0.1866386452	0.6156241904	0.1866386452
05/08/2012	large	23fMay12	14	taylors	female	2	27	840	44.59047848	-123.36388151	i	0.4662109713	20	1	-0.3455940852	-0.3129175579	-0.3455940852	-0.3129175579
05/08/2012	large	23fMay12	14	taylors	female	2	27	860	44.59047848	-123.36388151	i	0	20	0	NA	NA	0	0
05/08/2012	large	23fMay12	14	taylors	female	2	28	880	44.59047932	-123.36388587	i	0.3586347887	20	1	0.0933437398	-0.3462742524	0.0933437398	-0.3462742524
05/08/2012	large	23fMay12	14	taylors	female	2	29	900	44.59047195	-123.36390833	i	1.9628121349	20	1	-0.8189801949	-1.7837889217	-0.8189801949	-1.7837889217
05/08/2012	large	23fMay12	14	taylors	female	2	30	920	44.59046993	-123.36390951	i	0.2432474288	20	1	-0.2244694704	-0.0937164259	-0.2244694704	-0.0937164259
05/08/2012	large	23fMay12	14	taylors	female	2	31	940	44.59047102	-123.36390699	i	0.2339385765	20	1	0.1211246155	0.2001401636	0.1211246155	0.2001401636
05/08/2012	large	23fMay12	14	taylors	female	2	32	960	44.59047287	-123.36390951	b	0.2869121718	20	1	0.2055784746	-0.2001401636	0.2055784746	-0.2001401636
05/08/2012	large	23fMay12	14	taylors	female	2	33	980	44.5904727	-123.36391613	b	0.5261043065	20	1	-0.018890995	-0.5257650346	-0.018890995	-0.5257650346
05/08/2012	large	23fMay12	14	taylors	female	2	34	1000	44.59047354	-123.36391387	b	0.2023116276	20	1	0.0933437398	0.1794907822	0.0933437398	0.1794907822
05/08/2012	large	23fMay12	14	taylors	female	2	34	1020	44.59047354	-123.36391387	i	0	20	0	NA	NA	0	0
05/08/2012	large	23fMay12	14	taylors	female	2	35	1040	44.59047563	-123.36391504	b	0.2501474079	20	1	0.2322481153	-0.0929222182	0.2322481153	-0.0929222182
05/08/2012	large	23fMay12	14	taylors	female	2	35	1060	44.59047563	-123.36391504	b	0	20	0	NA	NA	0	0
05/08/2012	large	23fMay12	14	taylors	female	2	36	1080	44.59046935	-123.36391714	b	0.7175089802	20	1	-0.6978555801	-0.1667834703	-0.6978555801	-0.1667834703
05/08/2012	large	23fMay12	14	taylors	female	2	37	1100	44.59046884	-123.36392074	b	0.2914771689	20	1	-0.056672985	-0.28591452	-0.056672985	-0.28591452
05/08/2012	large	23fMay12	14	taylors	female	2	38	1120	44.59046474	-123.36392166	b	0.4614281515	20	1	-0.4556063498	-0.0730670444	-0.4556063498	-0.0730670444
05/08/2012	large	23fMay12	14	taylors	female	2	38	1140	44.59046474	-123.36392166	b	0	20	0	NA	NA	0	0
05/08/2012	large	23fMay12	14	taylors	female	2	38	1160	44.59046474	-123.36392166	b	0	20	0	NA	NA	0	0
05/08/2012	large	23fMay12	14	taylors	female	2	38	1180	44.59046474	-123.36392166	b	0	20	0	NA	NA	0	0
05/08/2012	large	24fMay12	15	taylors	female	2	1	20	44.59070915	-123.36357809	b	0	20	0	NA	NA	0	0
05/08/2012	large	24fMay12	15	taylors	female	2	1	40	44.59070915	-123.36357809	b	0	20	0	NA	NA	0	0
05/08/2012	large	24fMay12	15	taylors	female	2	1	60	44.59070915	-123.36357809	b	0	20	0	NA	NA	0	0
05/08/2012	large	24fMay12	15	taylors	female	2	1	80	44.59070915	-123.36357809	b	0	20	0	NA	NA	0	0
05/08/2012	large	24fMay12	15	taylors	female	2	1	100	44.59070915	-123.36357809	b	0	20	0	NA	NA	0	0
05/08/2012	large	24fMay12	15	taylors	female	2	2	120	44.59065786	-123.36380004	n	18.5259457829	20	1	-5.6995243152	-17.6274243647	-5.6995243152	-17.6274243647
05/08/2012	large	24fMay12	15	taylors	female	2	2	140	44.59065786	-123.36380004	n	0	20	0	NA	NA	0	0
05/08/2012	large	24fMay12	15	taylors	female	2	3	160	44.5906602	-123.36380188	n	0.2982788081	20	1	0.2600289902	-0.1461340877	0.2600289902	-0.1461340877
05/08/2012	large	24fMay12	15	taylors	female	2	4	180	44.59065953	-123.36379945	n	0.2068556001	20	1	-0.0744527448	0.1929923006	-0.0744527448	0.1929923006
05/08/2012	large	24fMay12	15	taylors	female	2	4	200	44.59065953	-123.36379945	n	0	20	0	NA	NA	0	0
05/08/2012	large	24fMay12	15	taylors	female	2	5	220	44.5906602	-123.36380155	p	0.1826470289	20	1	0.0744527448	-0.1667834703	0.0744527448	-0.1667834703
05/08/2012	large	24fMay12	15	taylors	female	2	6	240	44.59065744	-123.36381831	p	1.3659679665	20	1	-0.3067008601	-1.3310909315	-0.3067008601	-1.3310909315
05/08/2012	large	24fMay12	15	taylors	female	2	7	260	44.59061352	-123.36389861	f	8.0306905218	20	1	-4.8805441203	-6.3774822106	-4.8805441203	-6.3774822106
05/08/2012	large	24fMay12	15	taylors	female	2	8	280	44.59060882	-123.36390649	b	0.815135854	20	1	-0.5222804498	-0.6258351159	-0.5222804498	-0.6258351159
05/08/2012	large	24fMay12	15	taylors	female	2	9	300	44.59060824	-123.36390356	b	0.2414633236	20	1	-0.0644516298	0.2327026516	-0.0644516298	0.2327026516
05/08/2012	large	24fMay12	15	taylors	female	2	9	320	44.59060824	-123.36390356	b	0	20	0	NA	NA	0	0
05/08/2012	large	24fMay12	15	taylors	female	2	10	340	44.59058586	-123.36389559	n	2.5662341212	20	1	-2.4869439305	0.6329829789	-2.4869439305	0.6329829789
05/08/2012	large	24fMay12	15	taylors	female	2	10	360	44.59058586	-123.36389559	n	0	20	0	NA	NA	0	0
05/08/2012	large	24fMay12	15	taylors	female	2	11	380	44.59058871	-123.36389065	n	0.504211711	20	1	0.3167019751	0.3923382577	0.3167019751	0.3923382577
05/08/2012	large	24fMay12	15	taylors	female	2	12	400	44.59059013	-123.36388822	n	0.2492898053	20	1	0.1577953704	0.1929923006	0.1577953704	0.1929923006
05/08/2012	large	24fMay12	15	taylors	female	2	13	420	44.59059298	-123.36388721	n	0.3267025742	20	1	0.3167019744	0.0802149074	0.3167019744	0.0802149074
05/08/2012	large	24fMay12	15	taylors	female	2	13	440	44.59059298	-123.36388721	n	0	20	0	NA	NA	0	0
05/08/2012	large	24fMay12	15	taylors	female	2	14	460	44.59059231	-123.36388813	n	0.1043168452	20	1	-0.0744527448	-0.0730670444	-0.0744527448	-0.0730670444
05/08/2012	large	24fMay12	15	taylors	female	2	14	480	44.59059231	-123.36388813	n	0	20	0	NA	NA	0	0
05/08/2012	large	24fMay12	15	taylors	female	2	15	500	44.59059424	-123.36388646	n	0.2521667581	20	1	0.2144683554	0.1326325693	0.2144683554	0.1326325693
05/08/2012	large	24fMay12	15	taylors	female	2	16	520	44.59059147	-123.36388906	n	0.3706588509	20	1	-0.3078120952	-0.2064938202	-0.3078120952	-0.2064938202
05/08/2012	large	24fMay12	15	taylors	female	2	17	540	44.59059432	-123.3638883	n	0.3224026029	20	1	0.3167019751	0.0603597325	0.3167019751	0.0603597325
05/08/2012	large	24fMay12	15	taylors	female	2	18	560	44.59059214	-123.36389157	n	0.3551502989	20	1	-0.2422492303	-0.2597056896	-0.2422492303	-0.2597056896
05/08/2012	large	24fMay12	15	taylors	female	2	19	580	44.59058703	-123.36389568	n	0.654975504	20	1	-0.5678410846	-0.3264190764	-0.5678410846	-0.3264190764
05/08/2012	large	24fMay12	15	taylors	female	2	20	600	44.59058812	-123.3638961	n	0.1256337589	20	1	0.1211246148	-0.0333566945	0.1211246148	-0.0333566945
05/08/2012	large	24fMay12	15	taylors	female	2	21	620	44.59059089	-123.36389157	n	0.4734837814	20	1	0.3078120952	0.3597757709	0.3078120952	0.3597757709
05/08/2012	large	24fMay12	15	taylors	female	2	21	640	44.59059089	-123.36389157	n	0	20	0	NA	NA	0	0
05/08/2012	large	24fMay12	15	taylors	female	2	21	660	44.59059089	-123.36389157	n	0	20	0	NA	NA	0	0
05/08/2012	large	24fMay12	15	taylors	female	2	21	680	44.59059089	-123.36389157	n	0	20	0	NA	NA	0	0
05/08/2012	large	24fMay12	15	taylors	female	2	22	700	44.59059198	-123.36388671	n	0.4045433049	20	1	0.1211246148	0.3859846023	0.1211246148	0.3859846023
05/08/2012	large	24fMay12	15	taylors	female	2	23	720	44.59057739	-123.36389199	n	1.6746445693	20	1	-1.6212918649	-0.4193412957	-1.6212918649	-0.4193412957
05/08/2012	large	24fMay12	15	taylors	female	2	23	740	44.59057739	-123.36389199	n	0	20	0	NA	NA	0	0
05/08/2012	large	24fMay12	15	taylors	female	2	24	760	44.59057504	-123.36389107	b	0.2711697075	20	1	-0.2611402253	0.0730670444	-0.2611402253	0.0730670444
05/08/2012	large	24fMay12	15	taylors	female	2	24	780	44.59057504	-123.36389107	b	0	20	0	NA	NA	0	0
05/08/2012	large	24fMay12	15	taylors	female	2	24	800	44.59057504	-123.36389107	b	0	20	0	NA	NA	0	0
05/08/2012	large	24fMay12	15	taylors	female	2	25	820	44.59057814	-123.36388939	b	0.3694200029	20	1	0.3444828501	0.1334267758	0.3444828501	0.1334267758
05/08/2012	large	24fMay12	15	taylors	female	2	26	840	44.59057563	-123.36389911	b	0.8208122871	20	1	-0.2789199844	-0.7719692047	-0.2789199844	-0.7719692047
05/08/2012	large	24fMay12	15	taylors	female	2	27	860	44.59057379	-123.36389635	n	0.299759885	20	1	-0.2044672403	0.2192011321	-0.2044672403	0.2192011321
05/08/2012	large	24fMay12	15	taylors	female	2	27	880	44.59057379	-123.36389635	n	0	20	0	NA	NA	0	0
05/08/2012	large	24fMay12	15	taylors	female	2	28	900	44.59057144	-123.36390716	f	0.8973746785	20	1	-0.2611402253	-0.8585377664	-0.2611402253	-0.8585377664
05/08/2012	large	24fMay12	15	taylors	female	2	29	920	44.59053909	-123.36387313	n	4.4974910871	20	1	-3.5948452248	2.7026864206	-3.5948452248	2.7026864206
05/08/2012	large	24fMay12	15	taylors	female	2	29	940	44.59053909	-123.36387313	n	0	20	0	NA	NA	0	0
05/08/2012	large	24fMay12	15	taylors	female	2	29	960	44.59053909	-123.36387313	b	0	20	0	NA	NA	0	0
05/08/2012	large	24fMay12	15	taylors	female	2	30	980	44.59053607	-123.3638831	b	0.8600049349	20	1	-0.3355929701	-0.7918243785	-0.3355929701	-0.7918243785
05/08/2012	large	24fMay12	15	taylors	female	2	30	1000	44.59053607	-123.3638831	b	0	20	0	NA	NA	0	0
05/08/2012	large	25fMay12	16	taylors	female	2	1	20	44.59065987	-123.36411034	b	0	20	0	NA	NA	0	0
05/08/2012	large	25fMay12	16	taylors	female	2	2	40	44.59069088	-123.36425048	b	11.6512564473	20	1	3.4459397343	-11.1300168979	3.4459397343	-11.1300168979
05/08/2012	large	25fMay12	16	taylors	female	2	3	60	44.5907079	-123.3643276	b	6.4102884104	20	1	1.8913219702	-6.124924384	1.8913219702	-6.124924384
05/08/2012	large	25fMay12	16	taylors	female	2	4	80	44.59073028	-123.36432466	b	2.4978812814	20	1	2.4869439305	0.2334968581	2.4869439305	0.2334968581
05/08/2012	large	25fMay12	16	taylors	female	2	5	100	44.59077059	-123.36437831	n	6.1822619961	20	1	4.4793882845	-4.260920556	4.4793882845	-4.260920556
05/08/2012	large	25fMay12	16	taylors	female	2	6	120	44.59079322	-123.36438417	n	2.5574289709	20	1	2.5147248054	-0.465405301	2.5147248054	-0.465405301
05/08/2012	large	25fMay12	16	taylors	female	2	7	140	44.59089104	-123.36442692	c	11.3880073301	20	1	10.8701007701	-3.3952349255	10.8701007701	-3.3952349255
05/08/2012	large	25fMay12	16	taylors	female	2	7	160	44.59089104	-123.36442692	c	0	20	0	NA	NA	0	0
05/08/2012	large	25fMay12	16	taylors	female	2	7	180	44.59089104	-123.36442692	c	0	20	0	NA	NA	0	0
05/08/2012	large	25fMay12	16	taylors	female	2	8	200	44.59088886	-123.36442189	c	0.4671978706	20	1	-0.2422492303	0.3994861208	-0.2422492303	0.3994861208
05/08/2012	large	26fMay12	17	taylors	female	2	1	20	44.590438	-123.36404136	n	0	20	0	NA	NA	0	0
05/08/2012	large	26fMay12	17	taylors	female	2	2	40	44.59043934	-123.36403691	n	0.3835101522	20	1	0.1489054905	0.3534221155	0.1489054905	0.3534221155
05/08/2012	large	26fMay12	17	taylors	female	2	3	60	44.59043808	-123.36404027	n	0.3013555868	20	1	-0.1400156105	-0.2668535526	-0.1400156105	-0.2668535526
05/08/2012	large	26fMay12	17	taylors	female	2	3	80	44.59043808	-123.36404027	n	0	20	0	NA	NA	0	0
05/08/2012	large	26fMay12	17	taylors	female	2	4	100	44.59043783	-123.36403616	n	0.3275991318	20	1	-0.0277808749	0.3264190775	-0.0277808749	0.3264190775
05/08/2012	large	26fMay12	17	taylors	female	2	5	120	44.5904318	-123.36388704	n	11.8621556446	20	1	-0.6700747052	11.8432147843	-0.6700747052	11.8432147843
05/08/2012	large	26fMay12	17	taylors	female	2	5	140	44.5904318	-123.36388704	n	0	20	0	NA	NA	0	0
05/08/2012	large	26fMay12	17	taylors	female	2	6	160	44.59043716	-123.3638878	n	0.5986725456	20	1	0.5956219603	-0.0603597325	0.5956219603	-0.0603597325
05/08/2012	large	26fMay12	17	taylors	female	2	7	180	44.59046884	-123.36371941	n	13.8292343346	20	1	3.5203924799	13.3736516729	3.5203924799	13.3736516729
05/08/2012	large	26fMay12	17	taylors	female	2	8	200	44.59047111	-123.36371706	n	0.31379009	20	1	0.2522503453	0.1866386452	0.2522503453	0.1866386452
05/08/2012	large	26fMay12	17	taylors	female	2	9	220	44.59042618	-123.36359737	n	10.7372847202	20	1	-4.9927788552	9.5058635834	-4.9927788552	9.5058635834
05/08/2012	large	26fMay12	17	taylors	female	2	10	240	44.59042199	-123.36358924	n	0.7960566958	20	1	-0.4656074648	0.6456902908	-0.4656074648	0.6456902908
05/08/2012	large	26fMay12	17	taylors	female	2	11	260	44.59036055	-123.36360374	b	6.9238684146	20	1	-6.8274278404	-1.1516001505	-6.8274278404	-1.1516001505
05/08/2012	large	26fMay12	17	taylors	female	2	12	280	44.59035954	-123.36360541	n	0.1737470407	20	1	-0.1122347348	-0.1326325693	-0.1122347348	-0.1326325693
05/08/2012	large	26fMay12	17	taylors	female	2	13	300	44.59035804	-123.36360608	n	0.1749727854	20	1	-0.1666852504	-0.0532118683	-0.1666852504	-0.0532118683
05/08/2012	large	26fMay12	17	taylors	female	2	13	320	44.59035804	-123.36360608	n	0	20	0	NA	NA	0	0
05/08/2012	large	26fMay12	17	taylors	female	2	13	340	44.59035804	-123.36360608	n	0	20	0	NA	NA	0	0
05/08/2012	large	26fMay12	17	taylors	female	2	14	360	44.59047413	-123.36347013	b	16.8225717782	20	1	12.9003271149	10.7972441651	12.9003271149	10.7972441651
05/08/2012	large	26fMay12	17	taylors	female	2	15	380	44.59047245	-123.36347281	b	0.283118815	20	1	-0.1866874797	-0.2128474767	-0.1866874797	-0.2128474767
05/08/2012	large	26fMay12	17	taylors	female	2	16	400	44.5905095	-123.36340475	b	6.7947611724	20	1	4.1171256753	5.4053728423	4.1171256753	5.4053728423
05/08/2012	large	26fMay12	17	taylors	female	2	17	420	44.59045216	-123.36336133	b	7.2451290118	20	1	-6.3718214906	3.4484467938	-6.3718214906	3.4484467938
05/08/2012	large	26fMay12	17	taylors	female	2	17	440	44.59045216	-123.36336133	p	0	20	0	NA	NA	0	0
05/08/2012	large	26fMay12	17	taylors	female	2	18	460	44.59045795	-123.36336443	p	0.6889024397	20	1	0.6434050653	-0.2462041701	0.6434050653	-0.2462041701
05/08/2012	large	26fMay12	17	taylors	female	2	19	480	44.59045862	-123.36335865	p	0.4650501323	20	1	0.0744527448	0.4590516467	0.0744527448	0.4590516467
05/08/2012	large	26fMay12	17	taylors	female	2	20	500	44.59045552	-123.36336033	p	0.3694200033	20	1	-0.3444828501	-0.1334267769	-0.3444828501	-0.1334267769
05/08/2012	large	26fMay12	17	taylors	female	2	20	520	44.59045552	-123.36336033	p	0	20	0	NA	NA	0	0
05/08/2012	large	26fMay12	17	taylors	female	2	21	540	44.59042576	-123.36336837	f	3.3681180653	20	1	-3.3070353596	-0.6385424278	-3.3070353596	-0.6385424278
05/08/2012	large	26fMay12	17	taylors	female	2	22	560	44.59037941	-123.36350097	f	11.7232362668	20	1	-5.1505742256	-10.53118482	-5.1505742256	-10.53118482
05/08/2012	large	27fMay12	18	taylors	female	2	1	20	44.59038167	-123.36350533	i	0	20	0	NA	NA	0	0
05/08/2012	large	27fMay12	18	taylors	female	2	1	40	44.59038167	-123.36350533	c	0	20	0	NA	NA	0	0
05/08/2012	large	27fMay12	18	taylors	female	2	2	60	44.59042937	-123.36359703	c	9.0075845348	20	1	5.3005909504	-7.2828781899	5.3005909504	-7.2828781899
05/08/2012	large	27fMay12	18	taylors	female	2	3	80	44.59042895	-123.36359435	c	0.2179043628	20	1	-0.0466718699	0.2128474756	-0.0466718699	0.2128474756
05/08/2012	large	27fMay12	18	taylors	female	2	4	100	44.59042719	-123.36359929	c	0.4383831798	20	1	-0.1955773604	-0.3923382577	-0.1955773604	-0.3923382577
05/08/2012	large	27fMay12	18	taylors	female	2	4	120	44.59042719	-123.36359929	c	0	20	0	NA	NA	0	0
05/08/2012	large	27fMay12	18	taylors	female	2	4	140	44.59042719	-123.36359929	c	0	20	0	NA	NA	0	0
05/08/2012	large	27fMay12	18	taylors	female	2	4	160	44.59042719	-123.36359929	c	0	20	0	NA	NA	0	0
05/08/2012	large	27fMay12	18	taylors	female	2	4	180	44.59042719	-123.36359929	c	0	20	0	NA	NA	0	0
05/08/2012	large	27fMay12	18	taylors	female	2	5	200	44.59042727	-123.36360038	c	0.0870238245	20	1	0.0088898799	-0.0865685628	0.0088898799	-0.0865685628
05/08/2012	large	27fMay12	18	taylors	female	2	6	220	44.59042702	-123.36360063	pd	0.0341468151	20	1	-0.0277808749	-0.0198551749	-0.0277808749	-0.0198551749
05/08/2012	large	27fMay12	18	taylors	female	2	6	240	44.59042702	-123.36360063	pd	0	20	0	NA	NA	0	0
05/08/2012	large	27fMay12	18	taylors	female	2	6	260	44.59042702	-123.36360063	pd	0	20	0	NA	NA	0	0
05/08/2012	large	27fMay12	18	taylors	female	2	6	280	44.59042702	-123.36360063	pd	0	20	0	NA	NA	0	0
05/08/2012	large	27fMay12	18	taylors	female	2	6	300	44.59042702	-123.36360063	pd	0	20	0	NA	NA	0	0
05/08/2012	large	27fMay12	18	taylors	female	2	6	320	44.59042702	-123.36360063	pd	0	20	0	NA	NA	0	0
05/08/2012	large	27fMay12	18	taylors	female	2	6	340	44.59042702	-123.36360063	pd	0	20	0	NA	NA	0	0
05/08/2012	large	27fMay12	18	taylors	female	2	6	360	44.59042702	-123.36360063	pd	0	20	0	NA	NA	0	0
05/08/2012	large	27fMay12	18	taylors	female	2	6	380	44.59042702	-123.36360063	pd	0	20	0	NA	NA	0	0
05/08/2012	large	27fMay12	18	taylors	female	2	6	400	44.59042702	-123.36360063	pd	0	20	0	NA	NA	0	0
05/08/2012	large	27fMay12	18	taylors	female	2	6	420	44.59042702	-123.36360063	pd	0	20	0	NA	NA	0	0
05/08/2012	large	27fMay12	18	taylors	female	2	6	440	44.59042702	-123.36360063	pd	0	20	0	NA	NA	0	0
05/08/2012	large	27fMay12	18	taylors	female	2	6	460	44.59042702	-123.36360063	pd	0	20	0	NA	NA	0	0
05/08/2012	large	27fMay12	18	taylors	female	2	6	480	44.59042702	-123.36360063	pd	0	20	0	NA	NA	0	0
05/08/2012	large	27fMay12	18	taylors	female	2	6	500	44.59042702	-123.36360063	pd	0	20	0	NA	NA	0	0
05/08/2012	large	27fMay12	18	taylors	female	2	6	520	44.59042702	-123.36360063	pd	0	20	0	NA	NA	0	0
05/08/2012	large	27fMay12	18	taylors	female	2	6	540	44.59042702	-123.36360063	pd	0	20	0	NA	NA	0	0
05/08/2012	large	27fMay12	18	taylors	female	2	6	560	44.59042702	-123.36360063	pd	0	20	0	NA	NA	0	0
05/08/2012	large	27fMay12	18	taylors	female	2	6	580	44.59042702	-123.36360063	pd	0	20	0	NA	NA	0	0
05/08/2012	large	27fMay12	18	taylors	female	2	6	600	44.59042702	-123.36360063	pd	0	20	0	NA	NA	0	0
05/08/2012	large	27fMay12	18	taylors	female	2	6	620	44.59042702	-123.36360063	pd	0	20	0	NA	NA	0	0
05/08/2012	large	27fMay12	18	taylors	female	2	6	640	44.59042702	-123.36360063	p	0	20	0	NA	NA	0	0
05/08/2012	large	27fMay12	18	taylors	female	2	6	660	44.59042702	-123.36360063	p	0	20	0	NA	NA	0	0
05/08/2012	large	27fMay12	18	taylors	female	2	6	680	44.59042702	-123.36360063	p	0	20	0	NA	NA	0	0
05/08/2012	large	27fMay12	18	taylors	female	2	6	700	44.59042702	-123.36360063	p	0	20	0	NA	NA	0	0
05/08/2012	large	27fMay12	18	taylors	female	2	6	720	44.59042702	-123.36360063	p	0	20	0	NA	NA	0	0
05/08/2012	large	27fMay12	18	taylors	female	2	7	740	44.59042047	-123.36360063	p	0.7278589252	20	1	-0.7278589252	0	-0.7278589252	0
05/08/2012	large	27fMay12	18	taylors	female	2	7	760	44.59042047	-123.36360063	p	0	20	0	NA	NA	0	0
05/08/2012	large	27fMay12	18	taylors	female	2	7	780	44.59042047	-123.36360063	p	0	20	0	NA	NA	0	0
05/08/2012	large	27fMay12	18	taylors	female	2	7	800	44.59042047	-123.36360063	p	0	20	0	NA	NA	0	0
05/08/2012	large	28fMay12	19	taylors	female	2	1	20	44.59054696	-123.36386299	b	0	20	0	NA	NA	0	0
05/08/2012	large	28fMay12	19	taylors	female	2	2	40	44.5905478	-123.36385863	b	0.3586347889	20	1	0.0933437406	0.3462742524	0.0933437406	0.3462742524
05/08/2012	large	28fMay12	19	taylors	female	2	3	60	44.59058602	-123.36392409	b	6.7131619011	20	1	4.24714017	-5.1988790221	4.24714017	-5.1988790221
05/08/2012	large	28fMay12	19	taylors	female	2	4	80	44.59057479	-123.36392652	b	1.2627520072	20	1	-1.2479169056	-0.1929923017	-1.2479169056	-0.1929923017
05/08/2012	large	28fMay12	19	taylors	female	2	5	100	44.59056473	-123.36391253	n	1.5761469531	20	1	-1.1179024101	1.1110955941	-1.1179024101	1.1110955941
05/08/2012	large	28fMay12	19	taylors	female	2	6	120	44.59059902	-123.36405669	b	12.0667118783	20	1	3.8104248152	-11.4492881124	3.8104248152	-11.4492881124
05/08/2012	large	28fMay12	19	taylors	female	2	7	140	44.59060564	-123.36406273	b	0.8782230417	20	1	0.7356375701	-0.4797010282	0.7356375701	-0.4797010282
05/08/2012	large	28fMay12	19	taylors	female	2	8	160	44.59073179	-123.36408117	n	14.0945227352	20	1	14.018229525	-1.4645177084	14.018229525	-1.4645177084
05/08/2012	large	28fMay12	19	taylors	female	2	9	180	44.59073371	-123.36408033	n	0.2235440383	20	1	0.2133571203	0.066713389	0.2133571203	0.066713389
05/08/2012	large	28fMay12	19	taylors	female	2	10	200	44.59072961	-123.36408804	n	0.7632362552	20	1	-0.4556063506	-0.6123335974	-0.4556063506	-0.6123335974
05/08/2012	large	28fMay12	19	taylors	female	2	10	220	44.59072961	-123.36408804	n	0	20	0	NA	NA	0	0
05/08/2012	large	28fMay12	19	taylors	female	2	11	240	44.59073053	-123.36408561	f	0.2183981256	20	1	0.1022336206	0.1929923006	0.1022336206	0.1929923006
05/08/2012	large	28fMay12	19	taylors	female	2	12	260	44.59074603	-123.36410807	n	2.4796398457	20	1	1.7224142496	-1.7837889217	1.7224142496	-1.7837889217
05/08/2012	large	28fMay12	19	taylors	female	2	13	280	44.59075593	-123.36411201	f	1.1437601337	20	1	1.1001226502	-0.3129175579	1.1001226502	-0.3129175579
05/08/2012	large	28fMay12	19	taylors	female	2	14	300	44.59084687	-123.36412526	c	10.1602142415	20	1	10.10557109	-1.0523242746	10.10557109	-1.0523242746
05/08/2012	large	28fMay12	19	taylors	female	2	15	320	44.59085324	-123.3641318	c	0.8779802279	20	1	0.7078566951	-0.5194113781	0.7078566951	-0.5194113781
05/08/2012	large	28fMay12	19	taylors	female	2	16	340	44.5908519	-123.36413674	n	0.4196452722	20	1	-0.1489054905	-0.3923382589	-0.1489054905	-0.3923382589
05/08/2012	large	28fMay12	19	taylors	female	2	16	360	44.5908519	-123.36413674	n	0	20	0	NA	NA	0	0
05/08/2012	large	28fMay12	19	taylors	female	2	16	380	44.5908519	-123.36413674	b	0	20	0	NA	NA	0	0
05/08/2012	large	28fMay12	19	taylors	female	2	16	400	44.5908519	-123.36413674	b	0	20	0	NA	NA	0	0
05/08/2012	large	28fMay12	19	taylors	female	2	17	420	44.59085492	-123.36414043	b	0.4455425927	20	1	0.3355929701	-0.293062383	0.3355929701	-0.293062383
05/08/2012	large	28fMay12	19	taylors	female	2	18	440	44.59085634	-123.36414294	f	0.2542404159	20	1	0.1577953704	-0.199345956	0.1577953704	-0.199345956
05/08/2012	large	28fMay12	19	taylors	female	2	19	460	44.59093287	-123.36389006	f	21.8102294348	20	1	8.5042814551	20.0839066153	8.5042814551	20.0839066153
05/08/2012	large	28fMay12	19	taylors	female	2	20	480	44.59094485	-123.36373718	f	12.214599803	20	1	1.3312595296	12.1418366161	1.3312595296	12.1418366161
05/08/2012	large	28fMay12	19	taylors	female	2	21	500	44.5910285	-123.36351539	f	19.9169329891	20	1	9.2954807751	17.6147170528	9.2954807751	17.6147170528
05/08/2012	large	28fMay12	19	taylors	female	2	22	520	44.59103261	-123.36350307	b	1.0798059285	20	1	0.4567175849	0.9784630248	0.4567175849	0.9784630248
05/08/2012	large	28fMay12	19	taylors	female	2	23	540	44.59099707	-123.36341162	b	8.2673275226	20	1	-3.9493291899	7.2630230149	-3.9493291899	7.2630230149
05/08/2012	large	28fMay12	19	taylors	female	2	24	560	44.59095717	-123.3633703	c	5.5161709361	20	1	-4.4338276497	3.2816633235	-4.4338276497	3.2816633235
05/08/2012	large	28fMay12	19	taylors	female	2	25	580	44.59082114	-123.3632289	f	18.8311505449	20	1	-15.116129705	11.2300869803	-15.116129705	11.2300869803
05/08/2012	small	29fMay12	20	taylors	female	2	1	20	44.58840338	-123.3682173	b	0	20	0	NA	NA	0	0
05/08/2012	small	29fMay12	20	taylors	female	2	1	40	44.58840338	-123.3682173	b	0	20	0	NA	NA	0	0
05/08/2012	small	29fMay12	20	taylors	female	2	2	60	44.58840665	-123.36821529	f	0.3968930314	20	1	0.3633738451	0.1596356072	0.3633738451	0.1596356072
05/08/2012	small	29fMay12	20	taylors	female	2	3	80	44.58823515	-123.36795855	b	27.9099706995	20	1	-19.05768025	20.3904705178	-19.05768025	20.3904705178
05/08/2012	small	29fMay12	20	taylors	female	2	4	100	44.58819274	-123.36793617	n	5.0367912805	20	1	-4.7127476357	1.7774352663	-4.7127476357	1.7774352663
05/08/2012	small	29fMay12	20	taylors	female	2	5	120	44.58817656	-123.36792938	n	1.8771079159	20	1	-1.7979782295	0.5392665519	-1.7979782295	0.5392665519
05/08/2012	small	29fMay12	20	taylors	female	2	5	140	44.58817656	-123.36792938	n	0	20	0	NA	NA	0	0
05/08/2012	small	29fMay12	20	taylors	female	2	6	160	44.5881769	-123.36793207	n	0.2169567862	20	1	0.03778199	-0.2136416821	0.03778199	-0.2136416821
05/08/2012	small	29fMay12	20	taylors	female	2	7	180	44.58817371	-123.36793676	n	0.5142008647	20	1	-0.3544839651	-0.3724830839	-0.3544839651	-0.3724830839
05/08/2012	small	29fMay12	20	taylors	female	2	8	200	44.58817782	-123.36793458	n	0.4884336363	20	1	0.4567175849	0.1731371268	0.4567175849	0.1731371268
05/08/2012	small	29fMay12	20	taylors	female	2	8	220	44.58817782	-123.36793458	n	0	20	0	NA	NA	0	0
05/06/2012	small	2f6May12	21	taylors	female	2	1	20	44.58845266	-123.36874729	n	0	20	0	NA	NA	0	0
05/06/2012	small	2f6May12	21	taylors	female	2	2	40	44.58844889	-123.36850891	b	18.9369410189	20	1	-0.4189355949	18.9323064659	-0.4189355949	18.9323064659
05/06/2012	small	2f6May12	21	taylors	female	2	3	60	44.58844218	-123.3683831	b	10.0197009787	20	1	-0.7456386851	9.991918267	-0.7456386851	9.991918267
05/06/2012	small	2f6May12	21	taylors	female	2	4	80	44.58846297	-123.36833884	b	4.2063810004	20	1	2.3102575651	3.5151601817	2.3102575651	3.5151601817
05/06/2012	small	2f6May12	21	taylors	female	2	4	100	44.58846297	-123.36833884	b	0	20	0	NA	NA	0	0
05/06/2012	small	2f6May12	21	taylors	female	2	4	120	44.58846297	-123.36833884	b	0	20	0	NA	NA	0	0
05/06/2012	small	2f6May12	21	taylors	female	2	4	140	44.58846297	-123.36833884	b	0	20	0	NA	NA	0	0
05/06/2012	small	2f6May12	21	taylors	female	2	5	160	44.58843883	-123.36831889	f	3.1155063767	20	1	-2.6825212901	1.5844429657	-2.6825212901	1.5844429657
05/06/2012	small	2f6May12	21	taylors	female	2	5	180	44.58843883	-123.36831889	b	0	20	0	NA	NA	0	0
05/06/2012	small	2f6May12	21	taylors	female	2	5	200	44.58843883	-123.36831889	c	0	20	0	NA	NA	0	0
05/06/2012	small	2f6May12	21	taylors	female	2	6	220	44.58843506	-123.36831277	b	0.6416823109	20	1	-0.4189355949	0.4860546836	-0.4189355949	0.4860546836
05/06/2012	small	2f6May12	21	taylors	female	2	6	240	44.58843506	-123.36831277	b	0	20	0	NA	NA	0	0
05/06/2012	small	2f6May12	21	taylors	female	2	6	260	44.58843506	-123.36831277	b	0	20	0	NA	NA	0	0
05/06/2012	small	2f6May12	21	taylors	female	2	7	280	44.58842316	-123.36831001	b	1.3404143497	20	1	-1.3223696505	0.2192011321	-1.3223696505	0.2192011321
05/06/2012	small	2f6May12	21	taylors	female	2	7	300	44.58842316	-123.36831001	c	0	20	0	NA	NA	0	0
05/06/2012	small	2f6May12	21	taylors	female	2	7	320	44.58842316	-123.36831001	b	0	20	0	NA	NA	0	0
05/06/2012	small	2f6May12	21	taylors	female	2	7	340	44.58842316	-123.36831001	b	0	20	0	NA	NA	0	0
05/06/2012	small	2f6May12	21	taylors	female	2	7	360	44.58842316	-123.36831001	b	0	20	0	NA	NA	0	0
05/06/2012	small	2f6May12	21	taylors	female	2	7	380	44.58842316	-123.36831001	b	0	20	0	NA	NA	0	0
05/06/2012	small	2f6May12	21	taylors	female	2	7	400	44.58842316	-123.36831001	b	0	20	0	NA	NA	0	0
05/06/2012	small	2f6May12	21	taylors	female	2	8	420	44.58842031	-123.36830028	b	0.8351427604	20	1	-0.3167019744	0.7727634112	-0.3167019744	0.7727634112
05/06/2012	small	2f6May12	21	taylors	female	2	8	440	44.58842031	-123.36830028	b	0	20	0	NA	NA	0	0
05/06/2012	small	2f6May12	21	taylors	female	2	8	460	44.58842031	-123.36830028	b	0	20	0	NA	NA	0	0
05/06/2012	small	2f6May12	21	taylors	female	2	8	480	44.58842031	-123.36830028	b	0	20	0	NA	NA	0	0
05/06/2012	small	2f6May12	21	taylors	female	2	8	500	44.58842031	-123.36830028	b	0	20	0	NA	NA	0	0
05/06/2012	small	2f6May12	21	taylors	female	2	8	520	44.58842031	-123.36830028	b	0	20	0	NA	NA	0	0
05/06/2012	small	2f6May12	21	taylors	female	2	9	540	44.58842559	-123.36829986	b	0.5876795064	20	1	0.5867320796	0.0333566945	0.5867320796	0.0333566945
05/06/2012	small	2f6May12	21	taylors	female	2	9	560	44.58842559	-123.36829986	b	0	20	0	NA	NA	0	0
05/06/2012	small	2f6May12	21	taylors	female	2	9	580	44.58842559	-123.36829986	b	0	20	0	NA	NA	0	0
05/06/2012	small	2f6May12	21	taylors	female	2	9	600	44.58842559	-123.36829986	b	0	20	0	NA	NA	0	0
05/06/2012	small	2f6May12	21	taylors	female	2	9	620	44.58842559	-123.36829986	b	0	20	0	NA	NA	0	0
05/06/2012	small	2f6May12	21	taylors	female	2	10	640	44.58843137	-123.368294	b	0.7931856394	20	1	0.6422938302	0.465405301	0.6422938302	0.465405301
05/06/2012	small	2f6May12	21	taylors	female	2	10	660	44.58843137	-123.368294	b	0	20	0	NA	NA	0	0
05/06/2012	small	2f6May12	21	taylors	female	2	10	680	44.58843137	-123.368294	b	0	20	0	NA	NA	0	0
05/06/2012	small	2f6May12	21	taylors	female	2	10	700	44.58843137	-123.368294	b	0	20	0	NA	NA	0	0
05/06/2012	small	2f6May12	21	taylors	female	2	11	720	44.58842869	-123.36828134	b	1.0486435922	20	1	-0.2978109802	1.0054660628	-0.2978109802	1.0054660628
05/06/2012	small	2f6May12	21	taylors	female	2	11	740	44.58842869	-123.36828134	b	0	20	0	NA	NA	0	0
05/06/2012	small	2f6May12	21	taylors	female	2	11	760	44.58842869	-123.36828134	b	0	20	0	NA	NA	0	0
05/06/2012	small	2f6May12	21	taylors	female	2	11	780	44.58842869	-123.36828134	b	0	20	0	NA	NA	0	0
05/06/2012	small	2f6May12	21	taylors	female	2	11	800	44.58842869	-123.36828134	b	0	20	0	NA	NA	0	0
05/06/2012	small	2f6May12	21	taylors	female	2	11	820	44.58842869	-123.36828134	b	0	20	0	NA	NA	0	0
05/06/2012	small	2f6May12	21	taylors	female	2	11	840	44.58842869	-123.36828134	b	0	20	0	NA	NA	0	0
05/06/2012	small	2f6May12	21	taylors	female	2	11	860	44.58842869	-123.36828134	b	0	20	0	NA	NA	0	0
05/06/2012	small	2f6May12	21	taylors	female	2	11	880	44.58842869	-123.36828134	b	0	20	0	NA	NA	0	0
05/06/2012	small	2f6May12	21	taylors	female	2	11	900	44.58842869	-123.36828134	b	0	20	0	NA	NA	0	0
05/06/2012	small	2f6May12	21	taylors	female	2	11	920	44.58842869	-123.36828134	b	0	20	0	NA	NA	0	0
05/06/2012	small	2f6May12	21	taylors	female	2	12	940	44.58842819	-123.36826843	b	1.0268255676	20	1	-0.0555617499	1.0253212366	-0.0555617499	1.0253212366
05/06/2012	small	2f6May12	21	taylors	female	2	12	960	44.58842819	-123.36826843	b	0	20	0	NA	NA	0	0
05/06/2012	small	2f6May12	21	taylors	female	2	12	980	44.58842819	-123.36826843	b	0	20	0	NA	NA	0	0
05/06/2012	small	2f6May12	21	taylors	female	2	12	1000	44.58842819	-123.36826843	b	0	20	0	NA	NA	0	0
05/06/2012	small	2f6May12	21	taylors	female	2	12	1020	44.58842819	-123.36826843	b	0	20	0	NA	NA	0	0
05/06/2012	small	2f6May12	21	taylors	female	2	12	1040	44.58842819	-123.36826843	b	0	20	0	NA	NA	0	0
05/06/2012	small	2f6May12	21	taylors	female	2	12	1060	44.58842819	-123.36826843	b	0	20	0	NA	NA	0	0
05/06/2012	small	2f6May12	21	taylors	female	2	12	1080	44.58842819	-123.36826843	b	0	20	0	NA	NA	0	0
05/06/2012	small	2f6May12	21	taylors	female	2	12	1100	44.58842819	-123.36826843	b	0	20	0	NA	NA	0	0
05/06/2012	small	2f6May12	21	taylors	female	2	12	1120	44.58842819	-123.36826843	b	0	20	0	NA	NA	0	0
05/06/2012	small	2f6May12	21	taylors	female	2	12	1140	44.58842819	-123.36826843	b	0	20	0	NA	NA	0	0
05/06/2012	small	2f6May12	21	taylors	female	2	12	1160	44.58842819	-123.36826843	b	0	20	0	NA	NA	0	0
05/06/2012	small	2f6May12	21	taylors	female	2	12	1180	44.58842819	-123.36826843	b	0	20	0	NA	NA	0	0
05/06/2012	small	2f6May12	21	taylors	female	2	12	1200	44.58842819	-123.36826843	b	0	20	0	NA	NA	0	0
05/08/2012	small	30fMay12	22	taylors	female	2	1	20	44.58817346	-123.3679003	b	0	20	0	NA	NA	0	0
05/08/2012	small	30fMay12	22	taylors	female	2	2	40	44.5883266	-123.36798479	b	18.2926548335	20	1	17.0174527902	-6.7102549424	17.0174527902	-6.7102549424
05/08/2012	small	30fMay12	22	taylors	female	2	3	60	44.58833473	-123.36797171	p	1.376715587	20	1	0.9034340547	1.038822755	0.9034340547	1.038822755
05/08/2012	small	30fMay12	22	taylors	female	2	4	80	44.58833397	-123.36801832	p	3.7027620784	20	1	-0.0844538599	-3.7017988269	-0.0844538599	-3.7017988269
05/08/2012	small	30fMay12	22	taylors	female	2	5	100	44.5883349	-123.36801287	p	0.4450090581	20	1	0.1033448549	0.4328428153	0.1033448549	0.4328428153
05/08/2012	small	30fMay12	22	taylors	female	2	6	120	44.5883323	-123.36801245	p	0.2908402847	20	1	-0.2889211002	0.0333566945	-0.2889211002	0.0333566945
05/08/2012	small	30fMay12	22	taylors	female	2	7	140	44.58833414	-123.36801924	p	0.5767280707	20	1	0.2044672403	-0.539266553	0.2044672403	-0.539266553
05/08/2012	small	30fMay12	22	taylors	female	2	7	160	44.58833414	-123.36801924	p	0	20	0	NA	NA	0	0
05/08/2012	small	30fMay12	22	taylors	female	2	7	180	44.58833414	-123.36801924	p	0	20	0	NA	NA	0	0
05/08/2012	small	30fMay12	22	taylors	female	2	7	200	44.58833414	-123.36801924	p	0	20	0	NA	NA	0	0
05/08/2012	small	30fMay12	22	taylors	female	2	8	220	44.58834009	-123.36801622	p	0.7033446111	20	1	0.6611848252	0.2398505135	0.6611848252	0.2398505135
05/08/2012	small	30fMay12	22	taylors	female	2	9	240	44.5883385	-123.36801413	f	0.2424262919	20	1	-0.1766863654	0.1659892626	-0.1766863654	0.1659892626
05/08/2012	small	30fMay12	22	taylors	female	2	10	260	44.58834101	-123.36801538	c	0.2960609016	20	1	0.2789199852	-0.0992758747	0.2789199852	-0.0992758747
05/08/2012	small	30fMay12	22	taylors	female	2	11	280	44.58824923	-123.36816165	c	15.4586362422	20	1	-10.1989148298	-11.6168657892	-10.1989148298	-11.6168657892
05/08/2012	small	30fMay12	22	taylors	female	2	12	300	44.58828989	-123.36812703	p	5.2891269126	20	1	4.5182815096	2.7495446346	4.5182815096	2.7495446346
05/08/2012	small	30fMay12	22	taylors	female	2	13	320	44.58838427	-123.36793047	c	18.8068052872	20	1	10.48783593	15.6109327914	10.48783593	15.6109327914
05/08/2012	small	30fMay12	22	taylors	female	2	13	340	44.58838427	-123.36793047	c	0	20	0	NA	NA	0	0
05/08/2012	small	30fMay12	22	taylors	female	2	14	360	44.58847211	-123.36796794	c	10.20464534	20	1	9.7610882399	-2.9758936286	9.7610882399	-2.9758936286
05/08/2012	small	30fMay12	22	taylors	female	2	15	380	44.58839156	-123.36808646	c	12.9893736946	20	1	-8.950997925	-9.4129413641	-8.950997925	-9.4129413641
05/08/2012	small	30fMay12	22	taylors	female	2	16	400	44.58827538	-123.36796224	c	16.2483049846	20	1	-12.9103282299	9.8656393543	-12.9103282299	9.8656393543
05/08/2012	small	30fMay12	22	taylors	female	2	17	420	44.58817564	-123.36810138	p	15.6511569899	20	1	-11.0834578896	-11.0505961981	-11.0834578896	-11.0505961981
05/08/2012	small	30fMay12	22	taylors	female	2	18	440	44.5882924	-123.36806207	p	13.3451103209	20	1	12.9747798597	3.1220277174	12.9747798597	3.1220277174
05/08/2012	small	30fMay12	22	taylors	female	2	18	460	44.5882924	-123.36806207	c	0	20	0	NA	NA	0	0
05/08/2012	small	30fMay12	22	taylors	female	2	19	480	44.58828569	-123.36806391	c	0.7598238089	20	1	-0.7456386851	-0.1461340888	-0.7456386851	-0.1461340888
05/08/2012	small	30fMay12	22	taylors	female	2	19	500	44.58828569	-123.36806391	m	0	20	0	NA	NA	0	0
05/08/2012	small	30fMay12	22	taylors	female	2	20	520	44.58824094	-123.36808914	m	5.3613112878	20	1	-4.9727766251	-2.0037842603	-4.9727766251	-2.0037842603
05/08/2012	small	30fMay12	22	taylors	female	2	20	540	44.58824094	-123.36808914	m	0	20	0	NA	NA	0	0
05/08/2012	small	30fMay12	22	taylors	female	2	20	560	44.58824094	-123.36808914	m	0	20	0	NA	NA	0	0
05/08/2012	small	31fMay12	23	taylors	female	2	1	20	44.58852315	-123.36807305	p	0	20	0	NA	NA	0	0
05/08/2012	small	31fMay12	23	taylors	female	2	1	40	44.58852315	-123.36807305	p	0	20	0	NA	NA	0	0
05/08/2012	small	31fMay12	23	taylors	female	2	1	60	44.58852315	-123.36807305	p	0	20	0	NA	NA	0	0
05/08/2012	small	31fMay12	23	taylors	female	2	1	80	44.58852315	-123.36807305	p	0	20	0	NA	NA	0	0
05/08/2012	small	31fMay12	23	taylors	female	2	1	100	44.58852315	-123.36807305	p	0	20	0	NA	NA	0	0
05/08/2012	small	31fMay12	23	taylors	female	2	1	120	44.58852315	-123.36807305	p	0	20	0	NA	NA	0	0
05/08/2012	small	31fMay12	23	taylors	female	2	1	140	44.58852315	-123.36807305	p	0	20	0	NA	NA	0	0
05/08/2012	small	31fMay12	23	taylors	female	2	1	160	44.58852315	-123.36807305	p	0	20	0	NA	NA	0	0
05/08/2012	small	31fMay12	23	taylors	female	2	1	180	44.58852315	-123.36807305	p	0	20	0	NA	NA	0	0
05/08/2012	small	31fMay12	23	taylors	female	2	1	200	44.58852315	-123.36807305	p	0	20	0	NA	NA	0	0
05/08/2012	small	31fMay12	23	taylors	female	2	1	220	44.58852315	-123.36807305	p	0	20	0	NA	NA	0	0
05/08/2012	small	31fMay12	23	taylors	female	2	1	240	44.58852315	-123.36807305	p	0	20	0	NA	NA	0	0
05/08/2012	small	31fMay12	23	taylors	female	2	1	260	44.58852315	-123.36807305	p	0	20	0	NA	NA	0	0
05/08/2012	small	31fMay12	23	taylors	female	2	1	280	44.58852315	-123.36807305	p	0	20	0	NA	NA	0	0
05/08/2012	small	31fMay12	23	taylors	female	2	1	300	44.58852315	-123.36807305	p	0	20	0	NA	NA	0	0
05/08/2012	small	31fMay12	23	taylors	female	2	1	320	44.58852315	-123.36807305	p	0	20	0	NA	NA	0	0
05/08/2012	small	31fMay12	23	taylors	female	2	1	340	44.58852315	-123.36807305	b	0	20	0	NA	NA	0	0
05/08/2012	small	31fMay12	23	taylors	female	2	1	360	44.58852315	-123.36807305	b	0	20	0	NA	NA	0	0
05/08/2012	small	31fMay12	23	taylors	female	2	1	380	44.58852315	-123.36807305	p	0	20	0	NA	NA	0	0
05/08/2012	small	31fMay12	23	taylors	female	2	1	400	44.58852315	-123.36807305	p	0	20	0	NA	NA	0	0
05/08/2012	small	31fMay12	23	taylors	female	2	1	420	44.58852315	-123.36807305	p	0	20	0	NA	NA	0	0
05/08/2012	small	31fMay12	23	taylors	female	2	1	440	44.58852315	-123.36807305	p	0	20	0	NA	NA	0	0
05/08/2012	small	31fMay12	23	taylors	female	2	1	460	44.58852315	-123.36807305	p	0	20	0	NA	NA	0	0
05/08/2012	small	31fMay12	23	taylors	female	2	1	480	44.58852315	-123.36807305	p	0	20	0	NA	NA	0	0
05/08/2012	small	31fMay12	23	taylors	female	2	1	500	44.58852315	-123.36807305	p	0	20	0	NA	NA	0	0
05/08/2012	small	31fMay12	23	taylors	female	2	1	520	44.58852315	-123.36807305	p	0	20	0	NA	NA	0	0
05/08/2012	small	31fMay12	23	taylors	female	2	1	540	44.58852315	-123.36807305	p	0	20	0	NA	NA	0	0
05/08/2012	small	31fMay12	23	taylors	female	2	1	560	44.58852315	-123.36807305	b	0	20	0	NA	NA	0	0
05/08/2012	small	31fMay12	23	taylors	female	2	1	580	44.58852315	-123.36807305	p	0	20	0	NA	NA	0	0
05/08/2012	small	31fMay12	23	taylors	female	2	1	600	44.58852315	-123.36807305	p	0	20	0	NA	NA	0	0
05/08/2012	small	32fMay12	23	taylors	female	2	1	20	44.58838854	-123.36821361	p	0	20	0	NA	NA	-14.9583343354	-11.1633735913
05/08/2012	small	32fMay12	23	taylors	female	2	1	40	44.58838854	-123.36821361	b	0	20	0	NA	NA	0	0
05/08/2012	small	32fMay12	23	taylors	female	2	1	60	44.58838854	-123.36821361	b	0	20	0	NA	NA	0	0
05/08/2012	small	32fMay12	23	taylors	female	2	1	80	44.58838854	-123.36821361	b	0	20	0	NA	NA	0	0
05/08/2012	small	32fMay12	23	taylors	female	2	1	100	44.58838854	-123.36821361	b	0	20	0	NA	NA	0	0
05/08/2012	small	32fMay12	23	taylors	female	2	1	120	44.58838854	-123.36821361	b	0	20	0	NA	NA	0	0
05/08/2012	small	32fMay12	23	taylors	female	2	1	140	44.58838854	-123.36821361	b	0	20	0	NA	NA	0	0
05/08/2012	small	32fMay12	23	taylors	female	2	1	160	44.58838854	-123.36821361	b	0	20	0	NA	NA	0	0
05/08/2012	small	32fMay12	23	taylors	female	2	1	180	44.58838854	-123.36821361	b	0	20	0	NA	NA	0	0
05/08/2012	small	32fMay12	23	taylors	female	2	1	200	44.58838854	-123.36821361	b	0	20	0	NA	NA	0	0
05/08/2012	small	32fMay12	23	taylors	female	2	1	220	44.58838854	-123.36821361	b	0	20	0	NA	NA	0	0
05/08/2012	small	32fMay12	23	taylors	female	2	1	240	44.58838854	-123.36821361	p	0	20	0	NA	NA	0	0
05/08/2012	small	32fMay12	23	taylors	female	2	1	260	44.58838854	-123.36821361	p	0	20	0	NA	NA	0	0
05/08/2012	small	32fMay12	23	taylors	female	2	1	280	44.58838854	-123.36821361	b	0	20	0	NA	NA	0	0
05/08/2012	small	32fMay12	23	taylors	female	2	1	300	44.58838854	-123.36821361	p	0	20	0	NA	NA	0	0
05/08/2012	small	32fMay12	23	taylors	female	2	1	320	44.58838854	-123.36821361	p	0	20	0	NA	NA	0	0
05/08/2012	small	32fMay12	23	taylors	female	2	1	340	44.58838854	-123.36821361	b	0	20	0	NA	NA	0	0
05/08/2012	small	32fMay12	23	taylors	female	2	1	360	44.58838854	-123.36821361	b	0	20	0	NA	NA	0	0
05/08/2012	small	32fMay12	23	taylors	female	2	1	380	44.58838854	-123.36821361	b	0	20	0	NA	NA	0	0
05/08/2012	small	32fMay12	23	taylors	female	2	1	400	44.58838854	-123.36821361	b	0	20	0	NA	NA	0	0
05/08/2012	small	32fMay12	23	taylors	female	2	1	420	44.58838854	-123.36821361	b	0	20	0	NA	NA	0	0
05/08/2012	small	32fMay12	23	taylors	female	2	1	440	44.58838854	-123.36821361	b	0	20	0	NA	NA	0	0
05/08/2012	small	32fMay12	23	taylors	female	2	1	460	44.58838854	-123.36821361	b	0	20	0	NA	NA	0	0
05/08/2012	small	32fMay12	23	taylors	female	2	1	480	44.58838854	-123.36821361	b	0	20	0	NA	NA	0	0
05/08/2012	small	32fMay12	23	taylors	female	2	1	500	44.58838854	-123.36821361	b	0	20	0	NA	NA	0	0
05/08/2012	small	32fMay12	23	taylors	female	2	1	520	44.58838854	-123.36821361	b	0	20	0	NA	NA	0	0
05/08/2012	small	32fMay12	23	taylors	female	2	1	540	44.58838854	-123.36821361	b	0	20	0	NA	NA	0	0
05/08/2012	small	32fMay12	23	taylors	female	2	1	560	44.58838854	-123.36821361	b	0	20	0	NA	NA	0	0
05/08/2012	small	32fMay12	23	taylors	female	2	1	580	44.58838854	-123.36821361	b	0	20	0	NA	NA	0	0
05/08/2012	small	32fMay12	23	taylors	female	2	1	600	44.58838854	-123.36821361	p	0	20	0	NA	NA	0	0
05/08/2012	small	33fMay12	23	taylors	female	2	1	20	44.58843431	-123.36831118	b	0	20	0	NA	NA	5.086122595	-7.7490776997
05/08/2012	small	33fMay12	23	taylors	female	2	2	40	44.58840824	-123.36819568	f	9.6196748777	20	1	-2.8969896447	9.1730908505	-2.8969896447	9.1730908505
05/08/2012	small	33fMay12	23	taylors	female	2	3	60	44.58844805	-123.36811228	b	7.9651404547	20	1	4.4238265347	6.6236863795	4.4238265347	6.6236863795
05/08/2012	small	33fMay12	23	taylors	female	2	4	80	44.58850798	-123.36807238	f	7.3751290045	20	1	6.6596313557	3.1688859304	6.6596313557	3.1688859304
05/08/2012	small	33fMay12	23	taylors	female	2	5	100	44.58851486	-123.36792377	b	11.8274458074	20	1	0.7645296793	11.8027102267	0.7645296793	11.8027102267
05/08/2012	small	33fMay12	23	taylors	female	2	6	120	44.58834621	-123.36799929	c	19.6773597437	20	1	-18.7409782749	-5.9978512637	-18.7409782749	-5.9978512637
05/08/2012	small	33fMay12	23	taylors	female	2	7	140	44.58831604	-123.36804757	c	5.0934039732	20	1	-3.3525959945	-3.8344313961	-3.3525959945	-3.8344313961
05/08/2012	small	33fMay12	23	taylors	female	2	8	160	44.58829592	-123.3680464	c	2.2377349559	20	1	-2.2358048202	0.0929222194	-2.2358048202	0.0929222194
05/08/2012	small	33fMay12	23	taylors	female	2	9	180	44.58827673	-123.36808981	c	4.0538492654	20	1	-2.1324599654	-3.4476525873	-2.1324599654	-3.4476525873
05/08/2012	small	33fMay12	23	taylors	female	2	10	200	44.58831822	-123.36815016	b	6.6505687491	20	1	4.6105140151	-4.7930392449	4.6105140151	-4.7930392449
05/08/2012	small	33fMay12	23	taylors	female	2	11	220	44.58840874	-123.36822392	c	11.6403800367	20	1	10.0588992201	-5.8580708325	10.0588992201	-5.8580708325
05/08/2012	small	33fMay12	23	taylors	female	2	12	240	44.58852726	-123.36803659	c	19.8698166726	20	1	13.1703572201	14.8778797312	13.1703572201	14.8778797312
05/08/2012	small	33fMay12	23	taylors	female	2	12	260	44.58852726	-123.36803659	c	0	20	0	NA	NA	0	0
05/08/2012	small	33fMay12	23	taylors	female	2	13	280	44.58844109	-123.36800432	c	9.9125635971	20	1	-9.5755119945	2.5629059894	-9.5755119945	2.5629059894
05/08/2012	small	33fMay12	23	taylors	female	2	14	300	44.58842182	-123.36802821	c	2.8610061372	20	1	-2.1413498453	-1.8973605237	-2.1413498453	-1.8973605237
05/08/2012	small	33fMay12	23	taylors	female	2	14	320	44.58842182	-123.36802821	b	0	20	0	NA	NA	0	0
05/08/2012	small	33fMay12	23	taylors	female	2	14	340	44.58842182	-123.36802821	b	0	20	0	NA	NA	0	0
05/08/2012	small	33fMay12	23	taylors	female	2	14	360	44.58842182	-123.36802821	b	0	20	0	NA	NA	0	0
05/08/2012	small	33fMay12	23	taylors	female	2	14	380	44.58842182	-123.36802821	b	0	20	0	NA	NA	0	0
05/08/2012	small	33fMay12	23	taylors	female	2	14	400	44.58842182	-123.36802821	b	0	20	0	NA	NA	0	0
05/08/2012	small	33fMay12	23	taylors	female	2	14	420	44.58842182	-123.36802821	b	0	20	0	NA	NA	0	0
05/08/2012	small	33fMay12	23	taylors	female	2	14	440	44.58842182	-123.36802821	b	0	20	0	NA	NA	0	0
05/08/2012	small	33fMay12	23	taylors	female	2	14	460	44.58842182	-123.36802821	b	0	20	0	NA	NA	0	0
05/08/2012	small	33fMay12	23	taylors	female	2	14	480	44.58842182	-123.36802821	b	0	20	0	NA	NA	0	0
05/08/2012	small	33fMay12	23	taylors	female	2	14	500	44.58842182	-123.36802821	b	0	20	0	NA	NA	0	0
05/08/2012	small	33fMay12	23	taylors	female	2	15	520	44.58842877	-123.36803625	b	1.0020960936	20	1	0.7723083249	-0.6385424278	0.7723083249	-0.6385424278
05/08/2012	small	33fMay12	23	taylors	female	2	15	540	44.58842877	-123.36803625	p	0	20	0	NA	NA	0	0
05/08/2012	small	33fMay12	23	taylors	female	2	16	560	44.58840908	-123.36806953	i	3.4312573636	20	1	-2.1880217152	-2.6431208957	-2.1880217152	-2.6431208957
05/08/2012	small	33fMay12	23	taylors	female	2	16	580	44.58840908	-123.36806953	i	0	20	0	NA	NA	0	0
05/08/2012	small	33fMay12	23	taylors	female	2	16	600	44.58840908	-123.36806953	i	0	20	0	NA	NA	0	0
05/08/2012	small	33fMay12	23	taylors	female	2	17	620	44.58841042	-123.36806802	p	0.1911933902	20	1	0.1489054905	0.1199252573	0.1489054905	0.1199252573
05/08/2012	small	33fMay12	23	taylors	female	2	17	640	44.58841042	-123.36806802	p	0	20	0	NA	NA	0	0
05/08/2012	small	33fMay12	23	taylors	female	2	18	660	44.5884095	-123.36807003	i	0.1895659259	20	1	-0.1022336206	-0.1596356072	-0.1022336206	-0.1596356072
05/08/2012	small	33fMay12	23	taylors	female	2	19	680	44.58840799	-123.36806945	conceal	0.1740044625	20	1	-0.1677964847	0.0460640064	-0.1677964847	0.0460640064
05/08/2012	small	33fMay12	23	taylors	female	2	19	700	44.58840799	-123.36806945	conceal	0	20	0	NA	NA	0	0
05/08/2012	small	33fMay12	23	taylors	female	2	19	720	44.58840799	-123.36806945	conceal	0	20	0	NA	NA	0	0
05/08/2012	small	33fMay12	23	taylors	female	2	19	740	44.58840799	-123.36806945	conceal	0	20	0	NA	NA	0	0
05/08/2012	small	33fMay12	23	taylors	female	2	19	760	44.58840799	-123.36806945	conceal	0	20	0	NA	NA	0	0
05/08/2012	small	33fMay12	23	taylors	female	2	19	780	44.58840799	-123.36806945	conceal	0	20	0	NA	NA	0	0
05/08/2012	small	33fMay12	23	taylors	female	2	19	800	44.58840799	-123.36806945	conceal	0	20	0	NA	NA	0	0
05/08/2012	small	33fMay12	23	taylors	female	2	19	820	44.58840799	-123.36806945	conceal	0	20	0	NA	NA	0	0
05/08/2012	small	33fMay12	23	taylors	female	2	19	840	44.58840799	-123.36806945	conceal	0	20	0	NA	NA	0	0
05/08/2012	small	33fMay12	23	taylors	female	2	19	860	44.58840799	-123.36806945	conceal	0	20	0	NA	NA	0	0
05/08/2012	small	33fMay12	23	taylors	female	2	19	880	44.58840799	-123.36806945	conceal	0	20	0	NA	NA	0	0
05/08/2012	small	33fMay12	23	taylors	female	2	19	900	44.58840799	-123.36806945	conceal	0	20	0	NA	NA	0	0
05/08/2012	small	33fMay12	23	taylors	female	2	19	920	44.58840799	-123.36806945	conceal	0	20	0	NA	NA	0	0
05/08/2012	small	33fMay12	23	taylors	female	2	19	940	44.58840799	-123.36806945	conceal	0	20	0	NA	NA	0	0
05/08/2012	small	33fMay12	23	taylors	female	2	19	960	44.58840799	-123.36806945	conceal	0	20	0	NA	NA	0	0
05/08/2012	small	33fMay12	23	taylors	female	2	19	980	44.58840799	-123.36806945	conceal	0	20	0	NA	NA	0	0
05/08/2012	small	33fMay12	23	taylors	female	2	19	1000	44.58840799	-123.36806945	conceal	0	20	0	NA	NA	0	0
05/08/2012	small	33fMay12	23	taylors	female	2	19	1020	44.58840799	-123.36806945	conceal	0	20	0	NA	NA	0	0
05/08/2012	small	33fMay12	23	taylors	female	2	19	1040	44.58840799	-123.36806945	conceal	0	20	0	NA	NA	0	0
05/08/2012	small	33fMay12	23	taylors	female	2	19	1060	44.58840799	-123.36806945	conceal	0	20	0	NA	NA	0	0
05/08/2012	small	33fMay12	23	taylors	female	2	19	1080	44.58840799	-123.36806945	conceal	0	20	0	NA	NA	0	0
05/08/2012	small	33fMay12	23	taylors	female	2	19	1100	44.58840799	-123.36806945	conceal	0	20	0	NA	NA	0	0
05/08/2012	small	33fMay12	23	taylors	female	2	19	1120	44.58840799	-123.36806945	conceal	0	20	0	NA	NA	0	0
05/08/2012	small	33fMay12	23	taylors	female	2	19	1140	44.58840799	-123.36806945	conceal	0	20	0	NA	NA	0	0
05/08/2012	small	33fMay12	23	taylors	female	2	19	1160	44.58840799	-123.36806945	conceal	0	20	0	NA	NA	0	0
05/08/2012	small	33fMay12	23	taylors	female	2	19	1180	44.58840799	-123.36806945	conceal	0	20	0	NA	NA	0	0
05/08/2012	small	33fMay12	23	taylors	female	2	19	1200	44.58840799	-123.36806945	conceal	0	20	0	NA	NA	0	0
05/08/2012	small	33fMay12	23	taylors	female	2	19	1220	44.58840799	-123.36806945	conceal	0	20	0	NA	NA	0	0
05/08/2012	small	33fMay12	23	taylors	female	2	19	1240	44.58840799	-123.36806945	conceal	0	20	0	NA	NA	0	0
05/08/2012	small	33fMay12	23	taylors	female	2	19	1260	44.58840799	-123.36806945	conceal	0	20	0	NA	NA	0	0
05/08/2012	small	33fMay12	23	taylors	female	2	19	1280	44.58840799	-123.36806945	conceal	0	20	0	NA	NA	0	0
05/08/2012	small	33fMay12	23	taylors	female	2	19	1300	44.58840799	-123.36806945	conceal	0	20	0	NA	NA	0	0
05/08/2012	small	33fMay12	23	taylors	female	2	19	1320	44.58840799	-123.36806945	conceal	0	20	0	NA	NA	0	0
05/08/2012	small	33fMay12	23	taylors	female	2	19	1340	44.58840799	-123.36806945	conceal	0	20	0	NA	NA	0	0
05/08/2012	small	33fMay12	23	taylors	female	2	19	1360	44.58840799	-123.36806945	conceal	0	20	0	NA	NA	0	0
05/08/2012	small	33fMay12	23	taylors	female	2	19	1380	44.58840799	-123.36806945	conceal	0	20	0	NA	NA	0	0
05/08/2012	small	34fMay12	24	taylors	female	2	1	20	44.58837253	-123.36857228	b	0	20	0	NA	NA	0	0
05/08/2012	small	34fMay12	24	taylors	female	2	1	40	44.58837253	-123.36857228	b	0	20	0	NA	NA	0	0
05/08/2012	small	34fMay12	24	taylors	female	2	1	60	44.58837253	-123.36857228	b	0	20	0	NA	NA	0	0
05/08/2012	small	34fMay12	24	taylors	female	2	1	80	44.58837253	-123.36857228	b	0	20	0	NA	NA	0	0
05/08/2012	small	34fMay12	24	taylors	female	2	2	100	44.58841578	-123.3685095	b	6.925245474	20	1	4.8060913747	4.9860315455	4.8060913747	4.9860315455
05/08/2012	small	34fMay12	24	taylors	female	2	2	120	44.58841578	-123.3685095	b	0	20	0	NA	NA	0	0
05/08/2012	small	34fMay12	24	taylors	female	2	2	140	44.58841578	-123.3685095	b	0	20	0	NA	NA	0	0
05/08/2012	small	34fMay12	24	taylors	female	2	3	160	44.58832551	-123.36853799	n	10.2831477319	20	1	-10.0311183451	-2.2626957423	-10.0311183451	-2.2626957423
05/08/2012	small	34fMay12	24	taylors	female	2	3	180	44.58832551	-123.36853799	n	0	20	0	NA	NA	0	0
05/08/2012	small	34fMay12	24	taylors	female	2	3	200	44.58832551	-123.36853799	n	0	20	0	NA	NA	0	0
05/08/2012	small	34fMay12	24	taylors	female	2	4	220	44.58832878	-123.36853338	n	0.5158403901	20	1	0.3633738451	0.3661294263	0.3633738451	0.3661294263
05/08/2012	small	34fMay12	24	taylors	female	2	5	240	44.58813088	-123.36888358	b	35.4568641609	20	1	-21.9913406496	-27.81312914	-21.9913406496	-27.81312914
05/08/2012	small	34fMay12	24	taylors	female	2	6	260	44.58812904	-123.36890546	b	1.7497127575	20	1	-0.2044672403	-1.7377249153	-0.2044672403	-1.7377249153
05/08/2012	small	34fMay12	24	taylors	female	2	6	280	44.58812904	-123.36890546	b	0	20	0	NA	NA	0	0
05/08/2012	small	34fMay12	24	taylors	female	2	6	300	44.58812904	-123.36890546	b	0	20	0	NA	NA	0	0
05/08/2012	small	34fMay12	24	taylors	female	2	7	320	44.58821814	-123.36900914	b	12.877739812	20	1	9.9011038504	-8.2343381767	9.9011038504	-8.2343381767
05/08/2012	small	34fMay12	24	taylors	female	2	8	340	44.58840346	-123.368769	b	28.068361394	20	1	20.59340702	19.0720868982	20.59340702	19.0720868982
05/08/2012	small	34fMay12	24	taylors	female	2	8	360	44.58840346	-123.368769	b	0	20	0	NA	NA	0	0
05/08/2012	small	34fMay12	24	taylors	female	2	8	380	44.58840346	-123.368769	b	0	20	0	NA	NA	0	0
05/08/2012	small	34fMay12	24	taylors	female	2	9	400	44.58840044	-123.36876565	p	0.4282641902	20	1	-0.3355929701	0.266059345	-0.3355929701	0.266059345
05/08/2012	small	34fMay12	24	taylors	female	2	10	420	44.58846859	-123.3686478	p	12.0397621571	20	1	7.5730665247	9.3597294946	7.5730665247	9.3597294946
05/08/2012	small	34fMay12	24	taylors	female	2	10	440	44.58846859	-123.3686478	c	0	20	0	NA	NA	0	0
05/08/2012	small	34fMay12	24	taylors	female	2	10	460	44.58846859	-123.3686478	b	0	20	0	NA	NA	0	0
05/08/2012	small	34fMay12	24	taylors	female	2	10	480	44.58846859	-123.3686478	b	0	20	0	NA	NA	0	0
05/08/2012	small	34fMay12	24	taylors	female	2	11	500	44.58851477	-123.36848326	c	14.0393629546	20	1	5.1316832306	13.067881978	5.1316832306	13.067881978
05/08/2012	small	34fMay12	24	taylors	female	2	12	520	44.58851167	-123.3684851	n	0.3741972817	20	1	-0.3444828501	-0.1461340877	-0.3444828501	-0.1461340877
05/08/2012	small	34fMay12	24	taylors	female	2	13	540	44.58850899	-123.36844889	n	2.8912025968	20	1	-0.2978109802	2.8758235474	-0.2978109802	2.8758235474
05/08/2012	small	34fMay12	24	taylors	female	2	13	560	44.58850899	-123.36844889	n	0	20	0	NA	NA	0	0
05/08/2012	small	34fMay12	24	taylors	female	2	14	580	44.58850765	-123.36845082	n	0.2137011976	20	1	-0.1489054905	-0.1532819518	-0.1489054905	-0.1532819518
05/08/2012	small	34fMay12	24	taylors	female	2	15	600	44.58850773	-123.36845267	n	0.1471969892	20	1	0.0088898807	-0.1469282942	0.0088898807	-0.1469282942
05/08/2012	small	34fMay12	24	taylors	female	2	16	620	44.58850823	-123.36842434	n	2.2506743534	20	1	0.0555617499	2.2499884304	0.0555617499	2.2499884304
05/08/2012	small	34fMay12	24	taylors	female	2	17	640	44.58850614	-123.36842157	n	0.3199017608	20	1	-0.2322481153	0.2199953397	-0.2322481153	0.2199953397
05/08/2012	small	34fMay12	24	taylors	female	2	18	660	44.58850538	-123.36841495	p	0.5325047651	20	1	-0.0844538599	0.5257650335	-0.0844538599	0.5257650335
05/08/2012	small	34fMay12	24	taylors	female	2	19	680	44.58850714	-123.36841973	b	0.4270481924	20	1	0.1955773596	-0.3796309458	0.1955773596	-0.3796309458
05/08/2012	small	34fMay12	24	taylors	female	2	19	700	44.58850714	-123.36841973	b	0	20	0	NA	NA	0	0
05/08/2012	small	34fMay12	24	taylors	female	2	19	720	44.58850924	-123.36841897	c	0	20	0	NA	NA	0.2333593504	0.0603597325
05/08/2012	small	34fMay12	24	taylors	female	2	20	740	44.5885224	-123.36814296	b	21.9696324997	20	1	1.4623852602	21.9209074065	1.4623852602	21.9209074065
05/08/2012	small	34fMay12	24	taylors	female	2	21	760	44.58852265	-123.3680868	b	4.4603530281	20	1	0.0277808749	4.460266512	0.0277808749	4.460266512
05/08/2012	small	34fMay12	24	taylors	female	2	21	780	44.58852265	-123.3680868	b	0	20	0	NA	NA	0	0
05/08/2012	small	34fMay12	24	taylors	female	2	21	800	44.58852265	-123.3680868	b	0	20	0	NA	NA	0	0
05/08/2012	small	34fMay12	24	taylors	female	2	21	820	44.58852265	-123.3680868	b	0	20	0	NA	NA	0	0
05/08/2012	small	34fMay12	24	taylors	female	2	22	840	44.58852223	-123.36808747	b	0.070779704	20	1	-0.0466718699	-0.0532118695	-0.0466718699	-0.0532118695
05/08/2012	small	34fMay12	24	taylors	female	2	22	860	44.58852223	-123.36808747	p	0	20	0	NA	NA	0	0
05/08/2012	small	34fMay12	24	taylors	female	2	22	880	44.58852223	-123.36808747	b	0	20	0	NA	NA	0	0
05/08/2012	small	34fMay12	24	taylors	female	2	22	900	44.58852223	-123.36808747	b	0	20	0	NA	NA	0	0
05/08/2012	small	34fMay12	24	taylors	female	2	23	920	44.58851653	-123.36808797	b	0.6346475212	20	1	-0.6334039503	-0.0397103499	-0.6334039503	-0.0397103499
05/08/2012	small	34fMay12	24	taylors	female	2	24	940	44.58851351	-123.36808923	b	0.3501951781	20	1	-0.3355929701	-0.1000700813	-0.3355929701	-0.1000700813
05/08/2012	small	34fMay12	24	taylors	female	2	24	960	44.58851351	-123.36808923	b	0	20	0	NA	NA	0	0
05/08/2012	small	34fMay12	24	taylors	female	2	25	980	44.58851234	-123.36808722	b	0.2058817514	20	1	-0.1300144947	0.1596356061	-0.1300144947	0.1596356061
05/08/2012	small	34fMay12	24	taylors	female	2	26	1000	44.58850974	-123.36802268	n	5.1339481732	20	1	-0.2889211002	5.1258119789	-0.2889211002	5.1258119789
05/08/2012	small	34fMay12	24	taylors	female	2	27	1020	44.5885089	-123.36801974	n	0.25146339	20	1	-0.0933437398	0.2334968581	-0.0933437398	0.2334968581
05/08/2012	small	34fMay12	24	taylors	female	2	27	1040	44.5885089	-123.36801974	n	0	20	0	NA	NA	0	0
05/08/2012	small	34fMay12	24	taylors	female	2	28	1060	44.58850823	-123.3680179	n	0.1640072645	20	1	-0.0744527448	0.1461340877	-0.0744527448	0.1461340877
05/08/2012	small	34fMay12	24	taylors	female	2	29	1080	44.58851083	-123.36801656	n	0.307898382	20	1	0.2889210994	0.1064237378	0.2889210994	0.1064237378
05/08/2012	small	34fMay12	24	taylors	female	2	29	1100	44.58851083	-123.36801656	n	0	20	0	NA	NA	0	0
05/08/2012	small	34fMay12	24	taylors	female	2	29	1120	44.58851083	-123.36801656	n	0	20	0	NA	NA	0	0
05/08/2012	small	34fMay12	24	taylors	female	2	30	1140	44.58851058	-123.36801698	n	0.0434102062	20	1	-0.0277808749	-0.0333566934	-0.0277808749	-0.0333566934
05/08/2012	small	34fMay12	24	taylors	female	2	31	1160	44.58851075	-123.36801672	n	0.0279869014	20	1	0.018890995	0.0206493815	0.018890995	0.0206493815
05/08/2012	small	34fMay12	24	taylors	female	2	31	1180	44.58851075	-123.36801672	n	0	20	0	NA	NA	0	0
05/08/2012	small	34fMay12	24	taylors	female	2	31	1200	44.58851075	-123.36801672	n	0	20	0	NA	NA	0	0
04/29/2012	small	40fApril12	25	taylors	female	2	1	20	44.58835736	-123.36807347	b	0	20	0	NA	NA	0	0
04/29/2012	small	40fApril12	25	taylors	female	2	2	40	44.58843062	-123.36809861	f	8.3821795263	20	1	8.1409076093	-1.9966363984	8.1409076093	-1.9966363984
04/29/2012	small	40fApril12	25	taylors	female	2	3	60	44.58848661	-123.36812058	b	6.4618445932	20	1	6.221804765	-1.7448727783	6.221804765	-1.7448727783
04/29/2012	small	40fApril12	25	taylors	female	2	3	80	44.58848661	-123.36812058	b	0	20	0	NA	NA	0	0
04/29/2012	small	40fApril12	25	taylors	female	2	3	100	44.58848661	-123.36812058	b	0	20	0	NA	NA	0	0
04/29/2012	small	40fApril12	25	taylors	female	2	4	120	44.58848577	-123.36812493	b	0.3578680135	20	1	-0.0933437398	-0.3454800448	-0.0933437398	-0.3454800448
04/29/2012	small	40fApril12	25	taylors	female	2	4	140	44.58848577	-123.36812493	b	0	20	0	NA	NA	0	0
04/29/2012	small	40fApril12	25	taylors	female	2	5	160	44.58848636	-123.36813306	b	0.6490103561	20	1	0.0655628649	-0.6456902919	0.0655628649	-0.6456902919
04/29/2012	small	40fApril12	25	taylors	female	2	5	180	44.58848636	-123.36813306	b	0	20	0	NA	NA	0	0
04/29/2012	small	40fApril12	25	taylors	female	2	6	200	44.58849465	-123.36812267	b	1.2367532886	20	1	0.9212138154	0.825181073	0.9212138154	0.825181073
04/29/2012	small	40fApril12	25	taylors	female	2	6	220	44.58849465	-123.36812267	b	0	20	0	NA	NA	0	0
04/29/2012	small	40fApril12	25	taylors	female	2	6	240	44.58849465	-123.36812267	b	0	20	0	NA	NA	0	0
04/29/2012	small	40fApril12	25	taylors	female	2	7	260	44.58849474	-123.36812753	b	0.3861141472	20	1	0.010001115	-0.3859846012	0.010001115	-0.3859846012
04/29/2012	small	40fApril12	25	taylors	female	2	7	280	44.58849474	-123.36812753	b	0	20	0	NA	NA	0	0
04/29/2012	small	40fApril12	25	taylors	female	2	8	300	44.588496	-123.3681241	b	0.3062894281	20	1	0.1400156097	0.2724130004	0.1400156097	0.2724130004
04/29/2012	small	40fApril12	25	taylors	female	2	9	320	44.58849315	-123.36813189	b	0.6950352925	20	1	-0.3167019751	-0.6186872528	-0.3167019751	-0.6186872528
04/29/2012	small	40fApril12	25	taylors	female	2	10	340	44.58844788	-123.36823616	c	9.6894146387	20	1	-5.0305608451	-8.2811963885	-5.0305608451	-8.2811963885
04/29/2012	small	40fApril12	25	taylors	female	2	10	360	44.58844788	-123.36823616	c	0	20	0	NA	NA	0	0
04/29/2012	small	40fApril12	25	taylors	female	2	11	380	44.58842861	-123.36817372	c	5.4016055849	20	1	-2.1413498445	4.9590285075	-2.1413498445	4.9590285075
04/29/2012	small	40fApril12	25	taylors	female	2	11	400	44.58842861	-123.36817372	c	0	20	0	NA	NA	0	0
04/29/2012	small	40fApril12	25	taylors	female	2	11	420	44.58842861	-123.36817372	m	0	20	0	NA	NA	0	0
04/29/2012	small	40fApril12	25	taylors	female	2	12	440	44.58842861	-123.36817112	m	0.2064938202	20	1	0	0.2064938202	0	0.2064938202
04/29/2012	small	40fApril12	25	taylors	female	2	12	460	44.58842861	-123.36817112	m	0	20	0	NA	NA	0	0
04/29/2012	small	40fApril12	25	taylors	female	2	12	480	44.58842861	-123.36817112	m	0	20	0	NA	NA	0	0
04/29/2012	small	40fApril12	25	taylors	female	2	13	500	44.58842483	-123.36817573	m	0.5572163826	20	1	-0.42004683	-0.3661294274	-0.42004683	-0.3661294274
04/29/2012	small	40fApril12	25	taylors	female	2	13	520	44.58842483	-123.36817573	m	0	20	0	NA	NA	0	0
04/29/2012	small	40fApril12	25	taylors	female	2	13	540	44.58842483	-123.36817573	m	0	20	0	NA	NA	0	0
04/29/2012	small	40fApril12	25	taylors	female	2	13	560	44.58842483	-123.36817573	m	0	20	0	NA	NA	0	0
04/29/2012	small	40fApril12	25	taylors	female	2	13	580	44.58842483	-123.36817573	m	0	20	0	NA	NA	0	0
04/29/2012	small	40fApril12	25	taylors	female	2	13	600	44.58842483	-123.36817573	m	0	20	0	NA	NA	0	0
05/10/2012	small	42fMay12	26	taylors	female	2	1	20	44.58857629	-123.36822166	c	0	20	0	NA	NA	0	0
05/10/2012	small	42fMay12	26	taylors	female	2	1	40	44.58857629	-123.36822166	b	0	20	0	NA	NA	0	0
05/10/2012	small	42fMay12	26	taylors	female	2	2	60	44.58857277	-123.36822275	b	0.4006196838	20	1	-0.39115472	-0.0865685628	-0.39115472	-0.0865685628
05/10/2012	small	42fMay12	26	taylors	female	2	2	80	44.58857277	-123.36822275	b	0	20	0	NA	NA	0	0
05/10/2012	small	42fMay12	26	taylors	female	2	2	100	44.58857277	-123.36822275	b	0	20	0	NA	NA	0	0
05/10/2012	small	42fMay12	26	taylors	female	2	2	120	44.58857277	-123.36822275	b	0	20	0	NA	NA	0	0
05/10/2012	small	42fMay12	26	taylors	female	2	3	140	44.58857152	-123.36816659	n	4.4624289107	20	1	-0.1389043746	4.460266512	-0.1389043746	4.460266512
05/10/2012	small	42fMay12	26	taylors	female	2	4	160	44.58857261	-123.36816416	n	0.2278534626	20	1	0.1211246148	0.1929923006	0.1211246148	0.1929923006
05/10/2012	small	42fMay12	26	taylors	female	2	5	180	44.58857395	-123.36816408	n	0.1490409803	20	1	0.1489054897	0.0063536565	0.1489054897	0.0063536565
05/10/2012	small	42fMay12	26	taylors	female	2	6	200	44.58857437	-123.36815964	n	0.3557031134	20	1	0.0466718707	0.3526279078	0.0466718707	0.3526279078
05/10/2012	small	42fMay12	26	taylors	female	2	7	220	44.58856062	-123.36814111	b	2.121420521	20	1	-1.5279481251	1.4716655714	-1.5279481251	1.4716655714
05/10/2012	small	42fMay12	26	taylors	female	2	8	240	44.5885488	-123.36813994	b	1.3167625626	20	1	-1.3134797705	0.0929222182	-1.3134797705	0.0929222182
05/10/2012	small	42fMay12	26	taylors	female	2	8	260	44.5885488	-123.36813994	b	0	20	0	NA	NA	0	0
05/10/2012	small	42fMay12	26	taylors	female	2	9	280	44.58855073	-123.36814363	b	0.3631559387	20	1	0.2144683554	-0.293062383	0.2144683554	-0.293062383
05/10/2012	small	42fMay12	26	taylors	female	2	10	300	44.58854905	-123.36814036	b	0.3198425559	20	1	-0.1866874804	0.2597056896	-0.1866874804	0.2597056896
05/10/2012	small	42fMay12	26	taylors	female	2	10	320	44.58854905	-123.36814036	b	0	20	0	NA	NA	0	0
05/10/2012	small	42fMay12	26	taylors	female	2	10	340	44.58854905	-123.36814036	n	0	20	0	NA	NA	0	0
05/10/2012	small	42fMay12	26	taylors	female	2	11	360	44.58853522	-123.36814974	n	1.7078775258	20	1	-1.536838005	-0.7449661667	-1.536838005	-0.7449661667
05/10/2012	small	42fMay12	26	taylors	female	2	12	380	44.58853615	-123.36814941	n	0.1066164249	20	1	0.1033448557	0.0262088315	0.1033448557	0.0262088315
05/10/2012	small	42fMay12	26	taylors	female	2	13	400	44.58853606	-123.36814941	i	0.010001115	20	1	-0.010001115	0	-0.010001115	0
05/10/2012	small	42fMay12	26	taylors	female	2	14	420	44.58853422	-123.36814622	i	0.3255673587	20	1	-0.2044672403	0.2533520331	-0.2044672403	0.2533520331
05/10/2012	small	42fMay12	26	taylors	female	2	15	440	44.58853212	-123.36814522	i	0.2465040243	20	1	-0.2333593504	0.0794206998	-0.2333593504	0.0794206998
05/10/2012	small	42fMay12	26	taylors	female	2	15	460	44.58853212	-123.36814522	b	0	20	0	NA	NA	0	0
05/10/2012	small	42fMay12	26	taylors	female	2	16	480	44.58852961	-123.36814296	b	0.3316825268	20	1	-0.2789199844	0.1794907822	-0.2789199844	0.1794907822
05/10/2012	small	42fMay12	26	taylors	female	2	16	500	44.58852961	-123.36814296	b	0	20	0	NA	NA	0	0
05/10/2012	small	42fMay12	26	taylors	female	2	17	520	44.58850538	-123.3681282	b	2.9366385319	20	1	-2.6925224051	1.1722495319	-2.6925224051	1.1722495319
05/10/2012	small	42fMay12	26	taylors	female	2	18	540	44.58849633	-123.36812594	b	1.0215597946	20	1	-1.0056676753	0.1794907822	-1.0056676753	0.1794907822
05/10/2012	small	42fMay12	26	taylors	female	2	18	560	44.58849633	-123.36812594	b	0	20	0	NA	NA	0	0
05/10/2012	small	42fMay12	26	taylors	female	2	18	580	44.58849633	-123.36812594	b	0	20	0	NA	NA	0	0
05/10/2012	small	42fMay12	26	taylors	female	2	18	600	44.58849633	-123.36812594	b	0	20	0	NA	NA	0	0
05/10/2012	small	42fMay12	26	taylors	female	2	18	620	44.58849633	-123.36812594	b	0	20	0	NA	NA	0	0
05/10/2012	small	42fMay12	26	taylors	female	2	19	640	44.58848803	-123.36812577	f	0.9224238659	20	1	-0.9223250497	0.0135015184	-0.9223250497	0.0135015184
05/10/2012	small	42fMay12	26	taylors	female	2	20	660	44.58848384	-123.36812351	i	0.4990062647	20	1	-0.4656074648	0.1794907822	-0.4656074648	0.1794907822
05/10/2012	small	42fMay12	26	taylors	female	2	21	680	44.58848217	-123.36812141	i	0.2495100576	20	1	-0.1855762454	0.1667834703	-0.1855762454	0.1667834703
05/10/2012	small	42fMay12	26	taylors	female	2	22	700	44.58848342	-123.36812259	i	0.1675625077	20	1	0.1389043754	-0.0937164259	0.1389043754	-0.0937164259
05/10/2012	small	42fMay12	26	taylors	female	2	23	720	44.58847789	-123.36812343	i	0.6181236513	20	1	-0.6145129553	-0.0667133879	-0.6145129553	-0.0667133879
05/10/2012	small	42fMay12	26	taylors	female	2	24	740	44.58847697	-123.36812938	i	0.4834854775	20	1	-0.1022336198	-0.4725531652	-0.1022336198	-0.4725531652
05/10/2012	small	42fMay12	26	taylors	female	2	25	760	44.58847831	-123.36812452	i	0.4137112013	20	1	0.1489054897	0.3859846023	0.1489054897	0.3859846023
05/10/2012	small	42fMay12	26	taylors	female	2	26	780	44.58847756	-123.36812292	i	0.1519656893	20	1	-0.0833426248	0.1270731192	-0.0833426248	0.1270731192
05/10/2012	small	42fMay12	26	taylors	female	2	27	800	44.58847529	-123.36812963	i	0.5895985006	20	1	-0.2522503453	-0.5329128965	-0.2522503453	-0.5329128965
05/10/2012	small	42fMay12	26	taylors	female	2	28	820	44.58847228	-123.36812946	i	0.3347541218	20	1	-0.334481735	0.0135015184	-0.334481735	0.0135015184
05/10/2012	small	42fMay12	26	taylors	female	2	29	840	44.58847085	-123.3681329	i	0.3160593101	20	1	-0.1589066047	-0.273207208	-0.1589066047	-0.273207208
05/10/2012	small	42fMay12	26	taylors	female	2	30	860	44.58847169	-123.36813248	i	0.0991247841	20	1	0.0933437398	0.0333566945	0.0933437398	0.0333566945
05/10/2012	small	42fMay12	26	taylors	female	2	31	880	44.58847261	-123.36813239	i	0.1024831936	20	1	0.1022336198	0.007147863	0.1022336198	0.007147863
05/10/2012	small	42fMay12	26	taylors	female	2	32	900	44.5884737	-123.36813172	p	0.1322976777	20	1	0.1211246155	0.0532118695	0.1211246155	0.0532118695
05/10/2012	small	42fMay12	26	taylors	female	2	32	920	44.5884737	-123.36813172	p	0	20	0	NA	NA	0	0
05/10/2012	small	42fMay12	26	taylors	female	2	32	940	44.5884737	-123.36813172	p	0	20	0	NA	NA	0	0
05/10/2012	small	42fMay12	26	taylors	female	2	33	960	44.58847571	-123.36812862	p	0.3324235165	20	1	0.2233582345	0.2462041701	0.2233582345	0.2462041701
05/10/2012	small	42fMay12	26	taylors	female	2	34	980	44.58847521	-123.36812544	o	0.2585972994	20	1	-0.0555617499	0.2525578255	-0.0555617499	0.2525578255
05/10/2012	small	42fMay12	26	taylors	female	2	34	1000	44.58847521	-123.36812544	o	0	20	0	NA	NA	0	0
05/10/2012	small	42fMay12	26	taylors	female	2	34	1020	44.58847521	-123.36812544	o	0	20	0	NA	NA	0	0
05/10/2012	small	42fMay12	26	taylors	female	2	34	1040	44.58847521	-123.36812544	o	0	20	0	NA	NA	0	0
05/10/2012	small	42fMay12	26	taylors	female	2	34	1060	44.58847521	-123.36812544	o	0	20	0	NA	NA	0	0
05/10/2012	small	42fMay12	26	taylors	female	2	34	1080	44.58847521	-123.36812544	o	0	20	0	NA	NA	0	0
05/10/2012	small	42fMay12	26	taylors	female	2	34	1100	44.58847521	-123.36812544	o	0	20	0	NA	NA	0	0
05/10/2012	small	42fMay12	26	taylors	female	2	34	1120	44.58847521	-123.36812544	o	0	20	0	NA	NA	0	0
05/10/2012	small	42fMay12	26	taylors	female	2	34	1140	44.58847521	-123.36812544	o	0	20	0	NA	NA	0	0
05/10/2012	small	42fMay12	26	taylors	female	2	34	1160	44.58847521	-123.36812544	o	0	20	0	NA	NA	0	0
05/10/2012	small	42fMay12	26	taylors	female	2	34	1180	44.58847521	-123.36812544	o	0	20	0	NA	NA	0	0
05/10/2012	small	42fMay12	26	taylors	female	2	34	1200	44.58847521	-123.36812544	o	0	20	0	NA	NA	0	0
05/10/2012	small	43fMay12	27	taylors	female	2	1	20	44.58854914	-123.36818302	b	0	20	0	NA	NA	0	0
05/10/2012	small	43fMay12	27	taylors	female	2	1	40	44.58854914	-123.36818302	b	0	20	0	NA	NA	0	0
05/10/2012	small	43fMay12	27	taylors	female	2	2	60	44.58856314	-123.36818294	b	1.5557419742	20	1	1.555729	0.0063536565	1.555729	0.0063536565
05/10/2012	small	43fMay12	27	taylors	female	2	3	80	44.58855752	-123.36816081	c	1.86523607	20	1	-0.6245140696	1.7575800903	-0.6245140696	1.7575800903
05/10/2012	small	43fMay12	27	taylors	female	2	4	100	44.58855727	-123.36815888	n	0.1557791185	20	1	-0.0277808749	0.1532819518	-0.0277808749	0.1532819518
05/10/2012	small	43fMay12	27	taylors	female	2	5	120	44.58855928	-123.3681536	n	0.4751168522	20	1	0.2233582345	0.4193412957	0.2233582345	0.4193412957
05/10/2012	small	43fMay12	27	taylors	female	2	5	140	44.58855928	-123.3681536	n	0	20	0	NA	NA	0	0
05/10/2012	small	43fMay12	27	taylors	female	2	6	160	44.58855568	-123.3681484	n	0.5749734541	20	1	-0.4000445999	0.4129876403	-0.4000445999	0.4129876403
05/10/2012	small	43fMay12	27	taylors	female	2	7	180	44.58854327	-123.36813902	n	1.5673969427	20	1	-1.3790426346	0.7449661656	-1.3790426346	0.7449661656
05/10/2012	small	43fMay12	27	taylors	female	2	8	200	44.5885431	-123.36804388	n	7.5561090126	20	1	-0.018890995	7.5560853979	-0.018890995	7.5560853979
05/10/2012	small	43fMay12	27	taylors	female	2	9	220	44.58855467	-123.36802142	n	2.1988461895	20	1	1.2856988948	1.7837889217	1.2856988948	1.7837889217
05/10/2012	small	43fMay12	27	taylors	female	2	10	240	44.58856506	-123.36799862	b	2.1475583155	20	1	1.154573165	1.8107919608	1.154573165	1.8107919608
05/10/2012	small	43fMay12	27	taylors	female	2	11	260	44.58856716	-123.36799585	b	0.3207094246	20	1	0.2333593496	0.2199953386	0.2333593496	0.2199953386
05/10/2012	small	43fMay12	27	taylors	female	2	12	280	44.5885654	-123.36799602	b	0.1960428387	20	1	-0.1955773596	-0.0135015196	-0.1955773596	-0.0135015196
05/10/2012	small	43fMay12	27	taylors	female	2	13	300	44.58856364	-123.36800038	b	0.3976887741	20	1	-0.1955773604	-0.3462742513	-0.1955773604	-0.3462742513
05/10/2012	small	43fMay12	27	taylors	female	2	14	320	44.58856372	-123.36800516	c	0.3797350194	20	1	0.0088898807	-0.3796309458	0.0088898807	-0.3796309458
05/10/2012	small	43fMay12	27	taylors	female	2	15	340	44.58860052	-123.36793894	c	6.6620066914	20	1	4.0893447996	5.2592387535	4.0893447996	5.2592387535
05/10/2012	small	43fMay12	27	taylors	female	2	16	360	44.58859599	-123.36793953	c	0.5055656588	20	1	-0.5033894548	-0.0468582129	-0.5033894548	-0.0468582129
05/10/2012	small	43fMay12	27	taylors	female	2	16	380	44.58859599	-123.36793953	c	0	20	0	NA	NA	0	0
05/10/2012	small	43fMay12	27	taylors	female	2	16	400	44.58859599	-123.36793953	c	0	20	0	NA	NA	0	0
05/10/2012	small	44fMay12	28	taylors	female	2	1	20	44.58851854	-123.36799166	n	0	20	0	NA	NA	0	0
05/10/2012	small	44fMay12	28	taylors	female	2	2	40	44.58852131	-123.36799585	n	0.4533056113	20	1	0.3078120944	-0.3327727329	0.3078120944	-0.3327727329
05/10/2012	small	44fMay12	28	taylors	female	2	3	60	44.58852139	-123.36799636	f	0.0414686525	20	1	0.0088898799	-0.0405045575	0.0088898799	-0.0405045575
05/10/2012	small	44fMay12	28	taylors	female	2	4	80	44.58854235	-123.3679645	c	3.4391236175	20	1	2.3291485601	2.5303435026	2.3291485601	2.5303435026
05/10/2012	small	44fMay12	28	taylors	female	2	5	100	44.58858677	-123.36801798	c	6.5119666486	20	1	4.9361058702	-4.2474190364	4.9361058702	-4.2474190364
05/10/2012	small	44fMay12	28	taylors	female	2	6	120	44.58858669	-123.36801957	n	0.1265914443	20	1	-0.0088898799	-0.1262789127	-0.0088898799	-0.1262789127
05/10/2012	small	44fMay12	28	taylors	female	2	6	140	44.58858669	-123.36801957	n	0	20	0	NA	NA	0	0
05/10/2012	small	44fMay12	28	taylors	female	2	6	160	44.58858669	-123.36801957	c	0	20	0	NA	NA	0	0
05/10/2012	small	44fMay12	28	taylors	female	2	7	180	44.58857697	-123.36803349	b	1.5455970652	20	1	-1.0801204201	-1.1055361441	-1.0801204201	-1.1055361441
05/10/2012	small	44fMay12	28	taylors	female	2	8	200	44.58857529	-123.36803206	n	0.2185193895	20	1	-0.1866874797	0.1135716008	-0.1866874797	0.1135716008
05/10/2012	small	44fMay12	28	taylors	female	2	8	220	44.58857529	-123.36803206	n	0	20	0	NA	NA	0	0
05/10/2012	small	44fMay12	28	taylors	female	2	9	240	44.58857546	-123.36802988	n	0.174164676	20	1	0.018890995	0.1731371268	0.018890995	0.1731371268
05/10/2012	small	44fMay12	28	taylors	female	2	9	260	44.58857546	-123.36802988	n	0	20	0	NA	NA	0	0
05/10/2012	small	44fMay12	28	taylors	female	2	10	280	44.58856951	-123.36803248	b	0.6926796307	20	1	-0.6611848252	-0.2064938202	-0.6611848252	-0.2064938202
05/10/2012	small	44fMay12	28	taylors	female	2	10	300	44.58856951	-123.36803248	b	0	20	0	NA	NA	0	0
05/10/2012	small	44fMay12	28	taylors	female	2	10	320	44.58856951	-123.36803248	b	0	20	0	NA	NA	0	0
05/10/2012	small	44fMay12	28	taylors	female	2	10	340	44.58856951	-123.36803248	b	0	20	0	NA	NA	0	0
05/10/2012	small	44fMay12	28	taylors	female	2	11	360	44.58856531	-123.36803131	b	0.4758790639	20	1	-0.4667186999	0.0929222182	-0.4667186999	0.0929222182
05/10/2012	small	44fMay12	28	taylors	female	2	12	380	44.58857202	-123.36807313	f	3.404041734	20	1	0.7456386851	-3.3213736734	0.7456386851	-3.3213736734
05/10/2012	small	44fMay12	28	taylors	female	2	13	400	44.58857479	-123.36810423	c	2.4890898157	20	1	0.3078120952	-2.4699837701	0.3078120952	-2.4699837701
05/10/2012	small	44fMay12	28	taylors	female	2	14	420	44.58856842	-123.3681096	c	0.8264103722	20	1	-0.7078566951	-0.4264891587	-0.7078566951	-0.4264891587
05/10/2012	small	44fMay12	28	taylors	female	2	15	440	44.58856925	-123.36810859	c	0.1222344719	20	1	0.0922325047	0.0802149063	0.0922325047	0.0802149063
05/10/2012	small	44fMay12	28	taylors	female	2	16	460	44.5885633	-123.36811094	c	0.6870220932	20	1	-0.6611848252	-0.1866386441	-0.6611848252	-0.1866386441
05/10/2012	small	44fMay12	28	taylors	female	2	16	480	44.5885633	-123.36811094	p	0	20	0	NA	NA	0	0
05/10/2012	small	44fMay12	28	taylors	female	2	17	500	44.58856104	-123.36811404	i	0.3516921178	20	1	-0.2511391095	-0.2462041701	-0.2511391095	-0.2462041701
05/10/2012	small	44fMay12	28	taylors	female	2	17	520	44.58856104	-123.36811404	p	0	20	0	NA	NA	0	0
05/10/2012	small	44fMay12	28	taylors	female	2	18	540	44.58855626	-123.36811563	p	0.5459746185	20	1	-0.5311703305	-0.1262789139	-0.5311703305	-0.1262789139
05/10/2012	small	44fMay12	28	taylors	female	2	19	560	44.58855685	-123.36812175	p	0.4904565677	20	1	0.0655628657	-0.4860546836	0.0655628657	-0.4860546836
05/10/2012	small	44fMay12	28	taylors	female	2	19	580	44.58855685	-123.36812175	b	0	20	0	NA	NA	0	0
05/10/2012	small	44fMay12	28	taylors	female	2	19	600	44.58855685	-123.36812175	b	0	20	0	NA	NA	0	0
05/10/2012	small	44fMay12	28	taylors	female	2	19	620	44.58855685	-123.36812175	b	0	20	0	NA	NA	0	0
05/10/2012	small	44fMay12	28	taylors	female	2	20	640	44.58856154	-123.3681246	b	0.5681999806	20	1	0.5211692147	-0.2263489951	0.5211692147	-0.2263489951
05/10/2012	small	44fMay12	28	taylors	female	2	20	660	44.58856154	-123.3681246	b	0	20	0	NA	NA	0	0
05/10/2012	small	44fMay12	28	taylors	female	2	20	680	44.58856154	-123.3681246	b	0	20	0	NA	NA	0	0
05/10/2012	small	44fMay12	28	taylors	female	2	20	700	44.58856154	-123.3681246	b	0	20	0	NA	NA	0	0
05/10/2012	small	44fMay12	28	taylors	female	2	20	720	44.58856154	-123.3681246	b	0	20	0	NA	NA	0	0
05/10/2012	small	44fMay12	28	taylors	female	2	20	740	44.58856154	-123.3681246	b	0	20	0	NA	NA	0	0
05/10/2012	small	44fMay12	28	taylors	female	2	20	760	44.58856154	-123.3681246	b	0	20	0	NA	NA	0	0
05/10/2012	small	44fMay12	28	taylors	female	2	20	780	44.58856154	-123.3681246	b	0	20	0	NA	NA	0	0
05/10/2012	small	44fMay12	28	taylors	female	2	21	800	44.58856506	-123.36812158	p	0.4588357924	20	1	0.39115472	0.2398505147	0.39115472	0.2398505147
05/10/2012	small	44fMay12	28	taylors	female	2	21	820	44.58856506	-123.36812158	p	0	20	0	NA	NA	0	0
05/10/2012	small	44fMay12	28	taylors	female	2	21	840	44.58856506	-123.36812158	p	0	20	0	NA	NA	0	0
05/10/2012	small	44fMay12	28	taylors	female	2	21	860	44.58856506	-123.36812158	p	0	20	0	NA	NA	0	0
05/10/2012	small	44fMay12	28	taylors	female	2	21	880	44.58856506	-123.36812158	p	0	20	0	NA	NA	0	0
05/10/2012	small	44fMay12	28	taylors	female	2	22	900	44.58855995	-123.36813265	b	1.0466200567	20	1	-0.5678410854	-0.8791871501	-0.5678410854	-0.8791871501
05/10/2012	small	44fMay12	28	taylors	female	2	23	920	44.58855618	-123.36813005	b	0.4670618058	20	1	-0.4189355949	0.2064938202	-0.4189355949	0.2064938202
05/10/2012	small	44fMay12	28	taylors	female	2	23	940	44.58855618	-123.36813005	b	0	20	0	NA	NA	0	0
05/10/2012	small	44fMay12	28	taylors	female	2	23	960	44.58855618	-123.36813005	b	0	20	0	NA	NA	0	0
05/10/2012	small	44fMay12	28	taylors	female	2	23	980	44.58855618	-123.36813005	b	0	20	0	NA	NA	0	0
05/10/2012	small	44fMay12	28	taylors	female	2	23	1000	44.58855618	-123.36813005	b	0	20	0	NA	NA	0	0
05/10/2012	small	44fMay12	28	taylors	female	2	23	1020	44.58855618	-123.36813005	b	0	20	0	NA	NA	0	0
05/10/2012	small	44fMay12	28	taylors	female	2	24	1040	44.5885576	-123.36820892	c	6.2658978202	20	1	0.1577953704	-6.2639106087	0.1577953704	-6.2639106087
05/10/2012	small	44fMay12	28	taylors	female	2	24	1060	44.5885576	-123.36820892	b	0	20	0	NA	NA	0	0
05/10/2012	small	44fMay12	28	taylors	female	2	25	1080	44.58855417	-123.36821202	b	0.4537560622	20	1	-0.381153605	-0.2462041701	-0.381153605	-0.2462041701
05/10/2012	small	44fMay12	28	taylors	female	2	25	1100	44.58855417	-123.36821202	b	0	20	0	NA	NA	0	0
05/10/2012	small	44fMay12	28	taylors	female	2	26	1120	44.58853849	-123.36824337	c	3.0389658049	20	1	-1.7424164805	-2.489838945	-1.7424164805	-2.489838945
05/10/2012	small	44fMay12	28	taylors	female	2	27	1140	44.58853128	-123.36826734	c	2.065441796	20	1	-0.801200435	-1.9037141791	-0.801200435	-1.9037141791
05/10/2012	small	44fMay12	28	taylors	female	2	28	1160	44.5885276	-123.36826474	b	0.458112548	20	1	-0.4089344799	0.2064938202	-0.4089344799	0.2064938202
05/10/2012	small	44fMay12	28	taylors	female	2	29	1180	44.58852542	-123.36827044	b	0.5134395383	20	1	-0.2422492295	-0.4526979902	-0.2422492295	-0.4526979902
05/10/2012	small	44fMay12	28	taylors	female	2	29	1200	44.58852542	-123.36827044	b	0	20	0	NA	NA	0	0
05/10/2012	small	45fMay12	29	taylors	female	2	1	20	44.58850999	-123.3682624	b	0	20	0	NA	NA	0	0
05/10/2012	small	45fMay12	29	taylors	female	2	2	40	44.58849642	-123.36827262	b	1.7125199326	20	1	-1.507945895	-0.8116795534	-1.507945895	-0.8116795534
05/10/2012	small	45fMay12	29	taylors	female	2	2	60	44.58849642	-123.36827262	b	0	20	0	NA	NA	0	0
05/10/2012	small	45fMay12	29	taylors	female	2	2	80	44.58849642	-123.36827262	b	0	20	0	NA	NA	0	0
05/10/2012	small	45fMay12	29	taylors	female	2	3	100	44.58847915	-123.36826273	f	2.0736248424	20	1	-1.9191028451	0.7854707231	-1.9191028451	0.7854707231
05/10/2012	small	45fMay12	29	taylors	female	2	4	120	44.58842081	-123.36828402	c	6.6998213369	20	1	-6.4829449895	-1.6908667035	-6.4829449895	-1.6908667035
05/10/2012	small	45fMay12	29	taylors	female	2	5	140	44.58839902	-123.36828905	b	2.4541139797	20	1	-2.4213810656	-0.3994861208	-2.4213810656	-0.3994861208
05/10/2012	small	45fMay12	29	taylors	female	2	5	160	44.58839902	-123.36828905	b	0	20	0	NA	NA	0	0
05/10/2012	small	45fMay12	29	taylors	female	2	5	180	44.58839902	-123.36828905	b	0	20	0	NA	NA	0	0
05/10/2012	small	45fMay12	29	taylors	female	2	6	200	44.58837521	-123.36826349	b	3.3348758602	20	1	-2.6458505344	2.0299930918	-2.6458505344	2.0299930918
05/10/2012	small	45fMay12	29	taylors	female	2	6	220	44.58837521	-123.36826349	b	0	20	0	NA	NA	0	0
05/10/2012	small	45fMay12	29	taylors	female	2	7	240	44.58836935	-123.36818277	b	6.4438261675	20	1	-0.6511837102	6.410838904	-0.6511837102	6.410838904
05/10/2012	small	45fMay12	29	taylors	female	2	7	260	44.58836935	-123.36818277	b	0	20	0	NA	NA	0	0
05/10/2012	small	45fMay12	29	taylors	female	2	7	280	44.58836935	-123.36818277	b	0	20	0	NA	NA	0	0
05/10/2012	small	45fMay12	29	taylors	female	2	7	300	44.58836935	-123.36818277	b	0	20	0	NA	NA	0	0
05/10/2012	small	45fMay12	29	taylors	female	2	8	320	44.58836742	-123.368179	b	0.368302376	20	1	-0.2144683554	0.2994160395	-0.2144683554	0.2994160395
05/10/2012	small	45fMay12	29	taylors	female	2	8	340	44.58836742	-123.368179	b	0	20	0	NA	NA	0	0
05/10/2012	small	45fMay12	29	taylors	female	2	9	360	44.58837463	-123.36816441	b	1.4087650951	20	1	0.801200435	1.1587480124	0.801200435	1.1587480124
05/10/2012	small	45fMay12	29	taylors	female	2	9	380	44.58837463	-123.36816441	b	0	20	0	NA	NA	0	0
05/10/2012	small	45fMay12	29	taylors	female	2	10	400	44.58838259	-123.3681013	b	5.0896925272	20	1	0.8845430605	5.0122403769	0.8845430605	5.0122403769
05/10/2012	small	45fMay12	29	taylors	female	2	11	420	44.58837396	-123.36808227	b	1.7899525497	20	1	-0.9589958054	1.5113759213	-0.9589958054	1.5113759213
05/10/2012	small	45fMay12	29	taylors	female	2	11	440	44.58837396	-123.36808227	b	0	20	0	NA	NA	0	0
05/10/2012	small	45fMay12	29	taylors	female	2	12	460	44.5883214	-123.36806098	b	6.0804799302	20	1	-5.84065116	1.6908667035	-5.84065116	1.6908667035
05/10/2012	small	45fMay12	29	taylors	female	2	13	480	44.58830154	-123.36804581	b	2.5143658659	20	1	-2.2069127094	1.2048120188	-2.2069127094	1.2048120188
05/10/2012	small	45fMay12	29	taylors	female	2	13	500	44.58830154	-123.36804581	b	0	20	0	NA	NA	0	0
05/10/2012	small	45fMay12	29	taylors	female	2	13	520	44.58830154	-123.36804581	b	0	20	0	NA	NA	0	0
05/10/2012	small	45fMay12	29	taylors	female	2	14	540	44.58827077	-123.36805511	f	3.4981361357	20	1	-3.4192700952	-0.7386125102	-3.4192700952	-0.7386125102
05/10/2012	small	45fMay12	29	taylors	female	2	15	560	44.58827094	-123.36805327	i	0.1473500637	20	1	0.018890995	0.1461340877	0.018890995	0.1461340877
05/10/2012	small	45fMay12	29	taylors	female	2	16	580	44.58826851	-123.36805469	b	0.2926345812	20	1	-0.2700301052	-0.1127773932	-0.2700301052	-0.1127773932
05/10/2012	small	45fMay12	29	taylors	female	2	16	600	44.58826851	-123.36805469	b	0	20	0	NA	NA	0	0
05/10/2012	small	45fMay12	29	taylors	female	2	17	620	44.58826549	-123.36805629	f	0.3588456765	20	1	-0.3355929701	-0.1270731204	-0.3355929701	-0.1270731204
05/10/2012	small	45fMay12	29	taylors	female	2	18	640	44.58826482	-123.36806199	b	0.4587795566	20	1	-0.0744527448	-0.4526979902	-0.0744527448	-0.4526979902
05/10/2012	small	45fMay12	29	taylors	female	2	19	660	44.58826155	-123.36810616	b	3.5267819579	20	1	-0.3633738451	-3.5080123186	-0.3633738451	-3.5080123186
05/10/2012	small	45fMay12	29	taylors	female	2	19	680	44.58826155	-123.36810616	b	0	20	0	NA	NA	0	0
05/10/2012	small	45fMay12	29	taylors	female	2	19	700	44.58826155	-123.36810616	b	0	20	0	NA	NA	0	0
05/10/2012	small	45fMay12	29	taylors	female	2	20	720	44.58834973	-123.36822501	b	13.6057125574	20	1	9.7988702299	-9.4391501955	9.7988702299	-9.4391501955
05/10/2012	small	45fMay12	29	taylors	female	2	21	740	44.58833791	-123.36828344	b	4.8228567609	20	1	-1.3134797697	-4.6405515007	-1.3134797697	-4.6405515007
05/10/2012	small	45fMay12	29	taylors	female	2	21	760	44.58833791	-123.36828344	b	0	20	0	NA	NA	0	0
05/10/2012	small	45fMay12	29	taylors	female	2	22	780	44.58850346	-123.36835275	b	19.2024009284	20	1	18.3964954248	-5.5046487171	18.3964954248	-5.5046487171
05/10/2012	small	45fMay12	29	taylors	female	2	23	800	44.58850496	-123.36834831	b	0.3900389904	20	1	0.1666852504	0.3526279078	0.1666852504	0.3526279078
05/10/2012	small	45fMay12	29	taylors	female	2	23	820	44.58850496	-123.36834831	b	0	20	0	NA	NA	0	0
05/10/2012	small	45fMay12	29	taylors	female	2	23	840	44.58850496	-123.36834831	b	0	20	0	NA	NA	0	0
05/10/2012	small	45fMay12	29	taylors	female	2	24	860	44.58853933	-123.36837547	b	4.3863537688	20	1	3.8193146952	-2.1570662122	3.8193146952	-2.1570662122
05/10/2012	small	45fMay12	29	taylors	female	2	24	880	44.58853933	-123.36837547	b	0	20	0	NA	NA	0	0
05/10/2012	small	45fMay12	29	taylors	female	2	25	900	44.58854294	-123.3683758	n	0.4020110771	20	1	0.4011558342	-0.0262088303	0.4011558342	-0.0262088303
05/10/2012	small	45fMay12	29	taylors	female	2	25	920	44.58854294	-123.3683758	n	0	20	0	NA	NA	0	0
05/10/2012	small	45fMay12	29	taylors	female	2	26	940	44.58855081	-123.36837321	n	0.8984074493	20	1	0.8745419455	0.2056996125	0.8745419455	0.2056996125
05/10/2012	small	45fMay12	29	taylors	female	2	27	960	44.58854964	-123.36837287	n	0.1327890549	20	1	-0.1300144955	0.027003038	-0.1300144955	0.027003038
05/10/2012	small	45fMay12	29	taylors	female	2	27	980	44.58854964	-123.36837287	n	0	20	0	NA	NA	0	0
05/10/2012	small	45fMay12	29	taylors	female	2	27	1000	44.58854964	-123.36837287	n	0	20	0	NA	NA	0	0
05/10/2012	small	45fMay12	29	taylors	female	2	27	1020	44.58854964	-123.36837287	n	0	20	0	NA	NA	0	0
05/10/2012	small	45fMay12	29	taylors	female	2	27	1040	44.58854964	-123.36837287	n	0	20	0	NA	NA	0	0
05/10/2012	small	45fMay12	29	taylors	female	2	27	1060	44.58854964	-123.36837287	n	0	20	0	NA	NA	0	0
05/10/2012	small	45fMay12	29	taylors	female	2	27	1080	44.58854964	-123.36837287	n	0	20	0	NA	NA	0	0
05/10/2012	small	45fMay12	29	taylors	female	2	27	1100	44.58854964	-123.36837287	n	0	20	0	NA	NA	0	0
05/10/2012	small	45fMay12	29	taylors	female	2	27	1120	44.58854964	-123.36837287	n	0	20	0	NA	NA	0	0
05/10/2012	small	45fMay12	29	taylors	female	2	27	1140	44.58854964	-123.36837287	n	0	20	0	NA	NA	0	0
05/10/2012	small	45fMay12	29	taylors	female	2	27	1160	44.58854964	-123.36837287	n	0	20	0	NA	NA	0	0
05/10/2012	small	45fMay12	29	taylors	female	2	27	1180	44.58854964	-123.36837287	n	0	20	0	NA	NA	0	0
05/10/2012	small	45fMay12	29	taylors	female	2	27	1200	44.58854964	-123.36837287	n	0	20	0	NA	NA	0	0
05/11/2012	large	46fMay12	30	taylors	female	2	1	20	44.59057865	-123.36388051	n	0	20	0	NA	NA	0	0
05/11/2012	large	46fMay12	30	taylors	female	2	2	40	44.59058133	-123.36387506	n	0.5253991651	20	1	0.2978109802	0.4328428153	0.2978109802	0.4328428153
05/11/2012	large	46fMay12	30	taylors	female	2	3	60	44.59055644	-123.36385343	c	3.2559299195	20	1	-2.7658639149	1.7178697404	-2.7658639149	1.7178697404
05/11/2012	large	46fMay12	30	taylors	female	2	4	80	44.5905556	-123.36385997	b	0.5277321596	20	1	-0.0933437398	-0.519411377	-0.0933437398	-0.519411377
05/11/2012	large	46fMay12	30	taylors	female	2	5	100	44.59055644	-123.36385804	b	0.1794670169	20	1	0.0933437398	0.1532819507	0.0933437398	0.1532819507
05/11/2012	large	46fMay12	30	taylors	female	2	5	120	44.59055644	-123.36385804	b	0	20	0	NA	NA	0	0
05/11/2012	large	46fMay12	30	taylors	female	2	5	140	44.59055644	-123.36385804	b	0	20	0	NA	NA	0	0
05/11/2012	large	46fMay12	30	taylors	female	2	6	160	44.59053221	-123.36383985	n	3.0556057884	20	1	-2.6925224051	1.4446625323	-2.6925224051	1.4446625323
05/11/2012	large	46fMay12	30	taylors	female	2	7	180	44.59053255	-123.36384187	n	0.1648187001	20	1	0.03778199	-0.1604298137	0.03778199	-0.1604298137
05/11/2012	large	46fMay12	30	taylors	female	2	8	200	44.59053163	-123.36384698	n	0.4185183841	20	1	-0.1022336198	-0.4058397773	-0.1022336198	-0.4058397773
05/11/2012	large	46fMay12	30	taylors	female	2	8	220	44.59053163	-123.36384698	n	0	20	0	NA	NA	0	0
05/11/2012	large	46fMay12	30	taylors	female	2	9	240	44.59053255	-123.36384254	n	0.3671486827	20	1	0.1022336198	0.352627909	0.1022336198	0.352627909
05/11/2012	large	46fMay12	30	taylors	female	2	10	260	44.59045108	-123.3639054	f	10.3385159191	20	1	-9.0532315448	-4.992385202	-9.0532315448	-4.992385202
05/11/2012	large	46fMay12	30	taylors	female	2	11	280	44.590452	-123.36392518	b	1.5742645078	20	1	0.1022336198	-1.5709414462	0.1022336198	-1.5709414462
05/11/2012	large	46fMay12	30	taylors	female	2	11	300	44.590452	-123.36392518	b	0	20	0	NA	NA	0	0
05/11/2012	large	46fMay12	30	taylors	female	2	12	320	44.59045032	-123.36393155	b	0.53925597	20	1	-0.1866874797	-0.5059098597	-0.1866874797	-0.5059098597
05/11/2012	large	46fMay12	30	taylors	female	2	12	340	44.59045032	-123.36393155	p	0	20	0	NA	NA	0	0
05/11/2012	large	46fMay12	30	taylors	female	2	13	360	44.59033918	-123.36399995	c	13.49221156	20	1	-12.3502657901	-5.4323758792	-12.3502657901	-5.4323758792
05/11/2012	large	46fMay12	30	taylors	female	2	14	380	44.59032317	-123.36396894	b	3.0382086976	20	1	-1.7790872353	2.4628359059	-1.7790872353	2.4628359059
05/11/2012	large	46fMay12	30	taylors	female	2	15	400	44.590251	-123.36384991	b	12.3969576539	20	1	-8.0197829945	9.4534459216	-8.0197829945	9.4534459216
05/11/2012	large	46fMay12	30	taylors	female	2	16	420	44.59024924	-123.36384631	b	0.3464067214	20	1	-0.1955773604	0.28591452	-0.1955773604	0.28591452
05/11/2012	large	46fMay12	30	taylors	female	2	16	440	44.59024924	-123.36384631	b	0	20	0	NA	NA	0	0
05/11/2012	large	46fMay12	30	taylors	female	2	16	460	44.59024924	-123.36384631	b	0	20	0	NA	NA	0	0
05/11/2012	large	46fMay12	30	taylors	female	2	16	480	44.59024924	-123.36384631	b	0	20	0	NA	NA	0	0
05/11/2012	large	46fMay12	30	taylors	female	2	17	500	44.59024689	-123.36384698	f	0.2665065101	20	1	-0.2611402245	-0.0532118695	-0.2611402245	-0.0532118695
05/11/2012	large	46fMay12	30	taylors	female	2	18	520	44.59007858	-123.36356392	f	29.2437509468	20	1	-18.7031962857	22.4808233421	-18.7031962857	22.4808233421
05/11/2012	large	46fMay12	30	taylors	female	2	19	540	44.59015377	-123.36361723	f	9.36687595	20	1	8.3553759654	-4.2339175169	8.3553759654	-4.2339175169
05/11/2012	large	46fMay12	30	taylors	female	2	20	560	44.5901013	-123.36354925	b	7.9464387065	20	1	-5.830650045	5.3990191858	-5.830650045	5.3990191858
05/11/2012	large	46fMay12	30	taylors	female	2	21	580	44.59010046	-123.36355621	b	0.5605939659	20	1	-0.0933437398	-0.5527680715	-0.0933437398	-0.5527680715
05/11/2012	large	46fMay12	30	taylors	female	2	22	600	44.59008554	-123.36352277	f	3.1308566751	20	1	-1.6579626206	2.6558282077	-1.6579626206	2.6558282077
05/11/2012	large	47fMay12	31	taylors	female	2	1	20	44.58999627	-123.3639515	b	0	20	0	NA	NA	0	0
05/11/2012	large	47fMay12	31	taylors	female	2	2	40	44.58993341	-123.36385083	b	10.6168674971	20	1	-6.98522321	7.9952818686	-6.98522321	7.9952818686
05/11/2012	large	47fMay12	31	taylors	female	2	3	60	44.59000683	-123.36384513	b	8.1712370588	20	1	8.15868737	0.4526979902	8.15868737	0.4526979902
05/11/2012	large	47fMay12	31	taylors	female	2	4	80	44.59002008	-123.36394597	b	8.1430051575	20	1	1.4723863752	-8.0087833881	1.4723863752	-8.0087833881
05/11/2012	large	47fMay12	31	taylors	female	2	4	100	44.59002008	-123.36394597	b	0	20	0	NA	NA	0	0
05/11/2012	large	47fMay12	31	taylors	female	2	4	120	44.59002008	-123.36394597	b	0	20	0	NA	NA	0	0
05/11/2012	large	47fMay12	31	taylors	female	2	4	140	44.59002008	-123.36394597	b	0	20	0	NA	NA	0	0
05/11/2012	large	47fMay12	31	taylors	female	2	5	160	44.59002695	-123.36403012	b	6.7267126994	20	1	0.763418445	-6.6832519044	0.763418445	-6.6832519044
05/11/2012	large	47fMay12	31	taylors	female	2	6	180	44.59005578	-123.36405954	b	3.9652404011	20	1	3.2036905048	-2.3365569943	3.2036905048	-2.3365569943
05/11/2012	large	47fMay12	31	taylors	female	2	7	200	44.59015402	-123.36412484	b	12.0860374764	20	1	10.91677264	-5.1861717102	10.91677264	-5.1861717102
05/11/2012	large	47fMay12	31	taylors	female	2	7	220	44.59015402	-123.36412484	b	0	20	0	NA	NA	0	0
05/11/2012	large	47fMay12	31	taylors	female	2	8	240	44.59014882	-123.36429005	f	13.133811531	20	1	-0.5778421996	-13.1210938463	-0.5778421996	-13.1210938463
05/11/2012	large	47fMay12	31	taylors	female	2	9	260	44.59012116	-123.36434729	f	5.4876198658	20	1	-3.0736760101	-4.5460408683	-3.0736760101	-4.5460408683
05/11/2012	large	48fMay12	32	taylors	female	2	1	20	44.59063514	-123.36412869	f	0	20	0	NA	NA	0	0
05/11/2012	large	48fMay12	32	taylors	female	2	2	40	44.59055845	-123.36379803	c	27.6093952967	20	1	-8.522061215	26.2612486622	-8.522061215	26.2612486622
05/11/2012	large	48fMay12	32	taylors	female	2	3	60	44.59050204	-123.36369854	c	10.0860565028	20	1	-6.2684766357	7.9015654427	-6.2684766357	7.9015654427
05/11/2012	large	48fMay12	32	taylors	female	2	4	80	44.59050539	-123.36369778	c	0.3771254145	20	1	0.372263725	0.0603597325	0.372263725	0.0603597325
05/11/2012	large	48fMay12	32	taylors	female	2	5	100	44.59050581	-123.36365528	c	3.3757024034	20	1	0.0466718707	3.3753797494	0.0466718707	3.3753797494
05/11/2012	large	48fMay12	32	taylors	female	2	6	120	44.59050782	-123.36365461	c	0.2296092419	20	1	0.2233582345	0.0532118695	0.2233582345	0.0532118695
05/11/2012	large	48fMay12	32	taylors	female	2	6	140	44.59050782	-123.36365461	c	0	20	0	NA	NA	0	0
05/11/2012	large	48fMay12	32	taylors	female	2	7	160	44.59050891	-123.36364942	c	0.4296214593	20	1	0.1211246148	0.4121934327	0.1211246148	0.4121934327
05/11/2012	large	48fMay12	32	taylors	female	2	8	180	44.59051059	-123.36364757	c	0.2375713352	20	1	0.1866874804	0.1469282953	0.1866874804	0.1469282953
05/11/2012	large	48fMay12	32	taylors	female	2	9	200	44.59047572	-123.36342403	c	18.1716440514	20	1	-3.874876445	17.7537032775	-3.874876445	17.7537032775
05/11/2012	large	48fMay12	32	taylors	female	2	10	220	44.5904815	-123.36341556	b	0.9300847698	20	1	0.6422938302	0.6726933288	0.6422938302	0.6726933288
05/11/2012	large	48fMay12	32	taylors	female	2	11	240	44.59046792	-123.36338379	b	2.9400288531	20	1	-1.5090571301	2.5231956395	-1.5090571301	2.5231956395
05/11/2012	large	48fMay12	32	taylors	female	2	12	260	44.59046507	-123.36338799	n	0.4599641778	20	1	-0.3167019751	-0.3335669405	-0.3167019751	-0.3335669405
05/11/2012	large	48fMay12	32	taylors	female	2	12	280	44.59046507	-123.36338799	n	0	20	0	NA	NA	0	0
05/11/2012	large	48fMay12	32	taylors	female	2	12	300	44.59046507	-123.36338799	n	0	20	0	NA	NA	0	0
05/11/2012	large	48fMay12	32	taylors	female	2	13	320	44.59044864	-123.36349821	n	8.9421209766	20	1	-1.8257591053	-8.7537495537	-1.8257591053	-8.7537495537
05/11/2012	large	48fMay12	32	taylors	female	2	13	340	44.59044864	-123.36349821	n	0	20	0	NA	NA	0	0
05/11/2012	large	48fMay12	32	taylors	female	2	13	360	44.59044864	-123.36349821	n	0	20	0	NA	NA	0	0
05/11/2012	large	48fMay12	32	taylors	female	2	14	380	44.59044378	-123.36349209	c	0.7265770342	20	1	-0.5400602097	0.4860546847	-0.5400602097	0.4860546847
05/11/2012	large	48fMay12	32	taylors	female	2	15	400	44.59042107	-123.36347926	f	2.7215668299	20	1	-2.5236146854	1.0189675801	-2.5236146854	1.0189675801
05/11/2012	large	49fMay12	33	taylors	female	2	1	20	44.59105491	-123.3630657	c	0	20	0	NA	NA	0	0
05/11/2012	large	49fMay12	33	taylors	female	2	2	40	44.59105114	-123.36306889	b	0.4895858299	20	1	-0.4189355949	-0.253352032	-0.4189355949	-0.253352032
05/11/2012	large	49fMay12	33	taylors	female	2	2	60	44.59105114	-123.36306889	b	0	20	0	NA	NA	0	0
05/11/2012	large	49fMay12	33	taylors	female	2	2	80	44.59105114	-123.36306889	b	0	20	0	NA	NA	0	0
05/11/2012	large	49fMay12	33	taylors	female	2	3	100	44.59104929	-123.36306679	b	0.2647248284	20	1	-0.2055784746	0.1667834691	-0.2055784746	0.1667834691
05/11/2012	large	49fMay12	33	taylors	female	2	3	120	44.59104929	-123.36306679	b	0	20	0	NA	NA	0	0
05/11/2012	large	49fMay12	33	taylors	female	2	3	140	44.59104929	-123.36306679	b	0	20	0	NA	NA	0	0
05/11/2012	large	49fMay12	33	taylors	female	2	4	160	44.59104711	-123.36306453	b	0.3014989726	20	1	-0.2422492303	0.1794907822	-0.2422492303	0.1794907822
05/11/2012	large	49fMay12	33	taylors	female	2	4	180	44.59104711	-123.36306453	b	0	20	0	NA	NA	0	0
05/11/2012	large	49fMay12	33	taylors	female	2	5	200	44.5910446	-123.36306302	b	0.303609001	20	1	-0.2789199852	0.1199252573	-0.2789199852	0.1199252573
05/11/2012	large	49fMay12	33	taylors	female	2	6	220	44.59104745	-123.36305983	b	0.4055704547	20	1	0.3167019751	0.2533520331	0.3167019751	0.2533520331
05/11/2012	large	49fMay12	33	taylors	female	2	6	240	44.59104745	-123.36305983	b	0	20	0	NA	NA	0	0
05/11/2012	large	49fMay12	33	taylors	female	2	6	260	44.59104745	-123.36305983	b	0	20	0	NA	NA	0	0
05/11/2012	large	49fMay12	33	taylors	female	2	6	280	44.59104745	-123.36305983	b	0	20	0	NA	NA	0	0
05/11/2012	large	49fMay12	33	taylors	female	2	6	300	44.59104745	-123.36305983	b	0	20	0	NA	NA	0	0
05/11/2012	large	49fMay12	33	taylors	female	2	7	320	44.59104175	-123.36306537	b	0.7712278264	20	1	-0.6334039495	-0.4399906783	-0.6334039495	-0.4399906783
05/11/2012	large	49fMay12	33	taylors	female	2	7	340	44.59104175	-123.36306537	b	0	20	0	NA	NA	0	0
05/11/2012	large	49fMay12	33	taylors	female	2	7	360	44.59104175	-123.36306537	b	0	20	0	NA	NA	0	0
05/11/2012	large	49fMay12	33	taylors	female	2	8	380	44.59105432	-123.36302999	b	3.1379412595	20	1	1.3968223945	2.809904366	1.3968223945	2.809904366
05/11/2012	large	49fMay12	33	taylors	female	2	9	400	44.59105625	-123.36302991	b	0.2145624488	20	1	0.2144683554	0.0063536565	0.2144683554	0.0063536565
05/11/2012	large	49fMay12	33	taylors	female	2	9	420	44.59105625	-123.36302991	b	0	20	0	NA	NA	0	0
05/11/2012	large	49fMay12	33	taylors	female	2	10	440	44.59114091	-123.36304877	f	9.5262132478	20	1	9.4077155099	-1.4978744029	9.4077155099	-1.4978744029
05/11/2012	large	50fMay12	34	taylors	female	2	1	20	44.59078208	-123.36284442	n	0	20	0	NA	NA	0	0
05/11/2012	large	50fMay12	34	taylors	female	2	2	40	44.59078258	-123.36284492	n	0.0682936309	20	1	0.0555617506	-0.0397103499	0.0555617506	-0.0397103499
05/11/2012	large	50fMay12	34	taylors	female	2	3	60	44.59077981	-123.36284291	n	0.3467445934	20	1	-0.3078120952	0.1596356072	-0.3078120952	0.1596356072
05/11/2012	large	50fMay12	34	taylors	female	2	4	80	44.59078006	-123.36284501	n	0.1690813502	20	1	0.0277808749	-0.1667834703	0.0277808749	-0.1667834703
05/11/2012	large	50fMay12	34	taylors	female	2	5	100	44.59078023	-123.36284895	n	0.3134872689	20	1	0.018890995	-0.3129175579	0.018890995	-0.3129175579
05/11/2012	large	50fMay12	34	taylors	female	2	5	120	44.59078023	-123.36284895	n	0	20	0	NA	NA	0	0
05/11/2012	large	50fMay12	34	taylors	female	2	6	140	44.5907799	-123.36284475	n	0.3355765905	20	1	-0.0366707549	0.3335669405	-0.0366707549	0.3335669405
05/11/2012	large	50fMay12	34	taylors	female	2	6	160	44.5907799	-123.36284475	b	0	20	0	NA	NA	0	0
05/11/2012	large	50fMay12	34	taylors	female	2	7	180	44.59072793	-123.36309797	b	20.9236787383	20	1	-5.7750882951	-20.1109096544	-5.7750882951	-20.1109096544
05/11/2012	large	50fMay12	34	taylors	female	2	8	200	44.59066238	-123.36337759	b	23.3717134359	20	1	-7.2841454252	-22.207616134	-7.2841454252	-22.207616134
05/11/2012	large	50fMay12	34	taylors	female	2	8	220	44.59066238	-123.36337759	b	0	20	0	NA	NA	0	0
05/11/2012	large	50fMay12	34	taylors	female	2	9	240	44.59065467	-123.36337969	b	0.8728448701	20	1	-0.8567621848	-0.1667834703	-0.8567621848	-0.1667834703
05/11/2012	large	50fMay12	34	taylors	female	2	10	260	44.59065157	-123.36338304	b	0.4352654467	20	1	-0.3444828501	-0.266059345	-0.3444828501	-0.266059345
05/11/2012	large	50fMay12	34	taylors	female	2	10	280	44.59065157	-123.36338304	b	0	20	0	NA	NA	0	0
05/11/2012	large	50fMay12	34	taylors	female	2	11	300	44.59065559	-123.3633812	b	0.4700114638	20	1	0.4467164699	0.1461340877	0.4467164699	0.1461340877
05/11/2012	large	50fMay12	34	taylors	female	2	11	320	44.59065559	-123.3633812	b	0	20	0	NA	NA	0	0
05/11/2012	large	50fMay12	34	taylors	female	2	11	340	44.59065559	-123.3633812	b	0	20	0	NA	NA	0	0
05/11/2012	large	50fMay12	34	taylors	female	2	11	360	44.59065559	-123.3633812	b	0	20	0	NA	NA	0	0
05/11/2012	large	50fMay12	34	taylors	female	2	12	380	44.59065719	-123.36338639	b	0.4489046811	20	1	0.1777976005	-0.4121934327	0.1777976005	-0.4121934327
05/11/2012	large	50fMay12	34	taylors	female	2	13	400	44.59077328	-123.36328003	c	15.4199022408	20	1	12.9003271149	8.4471856523	12.9003271149	8.4471856523
05/11/2012	large	50fMay12	34	taylors	female	2	14	420	44.59074386	-123.36315053	f	10.7920732284	20	1	-3.2692533697	10.28498065	-3.2692533697	10.28498065
05/11/2012	large	50fMay12	34	taylors	female	2	15	440	44.59071066	-123.36310065	b	5.4133588459	20	1	-3.6893002005	3.9615045153	-3.6893002005	3.9615045153
05/11/2012	large	50fMay12	34	taylors	female	2	16	460	44.59071242	-123.36309881	b	0.2441427366	20	1	0.1955773604	0.1461340888	0.1955773604	0.1461340888
05/11/2012	large	50fMay12	34	taylors	female	2	17	480	44.59071368	-123.36309998	b	0.1680443686	20	1	0.1400156097	-0.0929222194	0.1400156097	-0.0929222194
05/11/2012	large	50fMay12	34	taylors	female	2	17	500	44.59071368	-123.36309998	b	0	20	0	NA	NA	0	0
05/11/2012	large	50fMay12	34	taylors	female	2	18	520	44.59071762	-123.36309847	p	0.4539539516	20	1	0.4378265899	0.1199252573	0.4378265899	0.1199252573
05/11/2012	large	50fMay12	34	taylors	female	2	18	540	44.59071762	-123.36309847	p	0	20	0	NA	NA	0	0
05/11/2012	large	50fMay12	34	taylors	female	2	19	560	44.59071619	-123.36309931	p	0.1723426388	20	1	-0.1589066047	-0.0667133879	-0.1589066047	-0.0667133879
05/11/2012	large	50fMay12	34	taylors	female	2	19	580	44.59071619	-123.36309931	p	0	20	0	NA	NA	0	0
05/11/2012	large	50fMay12	34	taylors	female	2	20	600	44.59071653	-123.363103	p	0.2954877986	20	1	0.03778199	-0.293062383	0.03778199	-0.293062383
05/11/2012	large	50fMay12	34	taylors	female	2	21	620	44.59071645	-123.36310526	b	0.1797107978	20	1	-0.0088898799	-0.1794907822	-0.0088898799	-0.1794907822
05/11/2012	large	50fMay12	34	taylors	female	2	21	640	44.59071645	-123.36310526	b	0	20	0	NA	NA	0	0
05/11/2012	large	50fMay12	34	taylors	female	2	22	660	44.59068216	-123.36301843	b	7.8788021898	20	1	-3.8104248152	6.8960993811	-3.8104248152	6.8960993811
05/11/2012	large	50fMay12	34	taylors	female	2	23	680	44.59067856	-123.36301038	b	0.754179696	20	1	-0.4000445999	0.6393366343	-0.4000445999	0.6393366343
05/11/2012	large	50fMay12	34	taylors	female	2	24	700	44.5906716	-123.36300611	b	0.8445025304	20	1	-0.77341956	0.3391263894	-0.77341956	0.3391263894
05/11/2012	large	50fMay12	34	taylors	female	2	25	720	44.59067227	-123.36300678	f	0.0915134649	20	1	0.0744527448	-0.0532118695	0.0744527448	-0.0532118695
05/11/2012	large	50fMay12	34	taylors	female	2	26	740	44.59063858	-123.36297509	b	4.5111154923	20	1	-3.7437507152	2.516841983	-3.7437507152	2.516841983
05/11/2012	large	50fMay12	34	taylors	female	2	26	760	44.59063858	-123.36297509	b	0	20	0	NA	NA	0	0
05/11/2012	large	50fMay12	34	taylors	female	2	26	780	44.59063858	-123.36297509	b	0	20	0	NA	NA	0	0
05/11/2012	large	50fMay12	34	taylors	female	2	27	800	44.59060807	-123.36289513	f	7.1988366143	20	1	-3.3903779844	6.3504791726	-3.3903779844	6.3504791726
05/11/2012	large	50fMay12	34	taylors	female	2	28	820	44.59057437	-123.36291273	b	3.9972300341	20	1	-3.7448619503	-1.3978043205	-3.7448619503	-1.3978043205
05/11/2012	large	50fMay12	34	taylors	female	2	29	840	44.59075634	-123.36290418	b	20.2325416338	20	1	20.221143295	0.6790469853	20.221143295	0.6790469853
05/11/2012	large	50fMay12	34	taylors	female	2	29	860	44.59075634	-123.36290418	b	0	20	0	NA	NA	0	0
05/11/2012	large	50fMay12	34	taylors	female	2	30	880	44.59070035	-123.36311507	b	17.8673139603	20	1	-6.221804765	-16.7490314234	-6.221804765	-16.7490314234
05/11/2012	large	50fMay12	34	taylors	female	2	30	900	44.59070035	-123.36311507	b	0	20	0	NA	NA	0	0
05/11/2012	large	50fMay12	34	taylors	female	2	31	920	44.59070371	-123.36311222	b	0.436626532	20	1	0.3733749601	0.2263489951	0.3733749601	0.2263489951
05/11/2012	large	50fMay12	34	taylors	female	2	31	940	44.59070371	-123.36311222	b	0	20	0	NA	NA	0	0
05/11/2012	large	50fMay12	34	taylors	female	2	31	960	44.59070371	-123.36311222	b	0	20	0	NA	NA	0	0
05/11/2012	large	50fMay12	34	taylors	female	2	31	980	44.59070371	-123.36311222	b	0	20	0	NA	NA	0	0
05/11/2012	large	50fMay12	34	taylors	female	2	31	1000	44.59070371	-123.36311222	b	0	20	0	NA	NA	0	0
05/11/2012	large	50fMay12	34	taylors	female	2	31	1020	44.59070371	-123.36311222	b	0	20	0	NA	NA	0	0
05/11/2012	large	50fMay12	34	taylors	female	2	31	1040	44.59070371	-123.36311222	b	0	20	0	NA	NA	0	0
05/11/2012	large	50fMay12	34	taylors	female	2	31	1060	44.59070371	-123.36311222	b	0	20	0	NA	NA	0	0
05/11/2012	large	50fMay12	34	taylors	female	2	31	1080	44.59070371	-123.36311222	b	0	20	0	NA	NA	0	0
05/11/2012	large	50fMay12	34	taylors	female	2	31	1100	44.59070371	-123.36311222	b	0	20	0	NA	NA	0	0
05/11/2012	large	50fMay12	34	taylors	female	2	31	1120	44.59070371	-123.36311222	b	0	20	0	NA	NA	0	0
05/11/2012	large	50fMay12	34	taylors	female	2	31	1140	44.59070371	-123.36311222	b	0	20	0	NA	NA	0	0
05/11/2012	large	50fMay12	34	taylors	female	2	31	1160	44.59070371	-123.36311222	b	0	20	0	NA	NA	0	0
05/11/2012	large	50fMay12	34	taylors	female	2	31	1180	44.59070371	-123.36311222	b	0	20	0	NA	NA	0	0
05/11/2012	large	50fMay12	34	taylors	female	2	31	1200	44.59070371	-123.36311222	b	0	20	0	NA	NA	0	0
05/11/2012	large	51fMay12	35	taylors	female	2	1	20	44.59057856	-123.36392485	n	0	20	0	NA	NA	0	0
05/11/2012	large	51fMay12	35	taylors	female	2	2	40	44.59057831	-123.36392619	n	0.1099899494	20	1	-0.0277808749	-0.1064237378	-0.0277808749	-0.1064237378
05/11/2012	large	51fMay12	35	taylors	female	2	2	60	44.59057831	-123.36392619	n	0	20	0	NA	NA	0	0
05/11/2012	large	51fMay12	35	taylors	female	2	3	80	44.59050254	-123.36391999	n	8.434213816	20	1	-8.4198275945	0.4924083401	-8.4198275945	0.4924083401
05/11/2012	large	51fMay12	35	taylors	female	2	3	100	44.59050254	-123.36391999	n	0	20	0	NA	NA	0	0
05/11/2012	large	51fMay12	35	taylors	female	2	4	120	44.59046264	-123.36389325	n	4.9161946411	20	1	-4.4338276505	2.1237095176	-4.4338276505	2.1237095176
05/11/2012	large	51fMay12	35	taylors	female	2	5	140	44.59041805	-123.36390263	c	5.0106854344	20	1	-4.9549968652	-0.7449661656	-4.9549968652	-0.7449661656
05/11/2012	large	51fMay12	35	taylors	female	2	6	160	44.59041679	-123.36390096	c	0.1928620476	20	1	-0.1400156097	0.1326325693	-0.1400156097	0.1326325693
05/11/2012	large	51fMay12	35	taylors	female	2	7	180	44.59041428	-123.36388922	n	0.9732236565	20	1	-0.2789199852	0.9323990173	-0.2789199852	0.9323990173
05/11/2012	large	51fMay12	35	taylors	female	2	8	200	44.59041487	-123.36389383	n	0.3719532849	20	1	0.0655628657	-0.3661294263	0.0655628657	-0.3661294263
05/11/2012	large	51fMay12	35	taylors	female	2	9	220	44.59041596	-123.36388839	n	0.4487061083	20	1	0.1211246148	0.4320486076	0.1211246148	0.4320486076
05/11/2012	large	51fMay12	35	taylors	female	2	10	240	44.59041311	-123.36389056	n	0.36055821	20	1	-0.3167019751	-0.1723429192	-0.3167019751	-0.1723429192
05/11/2012	large	51fMay12	35	taylors	female	2	10	260	44.59041311	-123.36389056	n	0	20	0	NA	NA	0	0
05/11/2012	large	51fMay12	35	taylors	female	2	11	280	44.59041344	-123.36389182	n	0.1065775101	20	1	0.0366707549	-0.1000700824	0.0366707549	-0.1000700824
05/11/2012	large	51fMay12	35	taylors	female	2	11	300	44.59041344	-123.36389182	n	0	20	0	NA	NA	0	0
05/11/2012	large	51fMay12	35	taylors	female	2	12	320	44.59032878	-123.36392258	n	9.7197359001	20	1	-9.4077155099	-2.442980731	-9.4077155099	-2.442980731
05/11/2012	large	51fMay12	35	taylors	female	2	13	340	44.59033138	-123.36392225	n	0.2901074024	20	1	0.2889211002	0.0262088303	0.2889211002	0.0262088303
05/11/2012	large	51fMay12	35	taylors	female	2	14	360	44.59032945	-123.36392216	n	0.2145874354	20	1	-0.2144683554	0.007147863	-0.2144683554	0.007147863
05/11/2012	large	51fMay12	35	taylors	female	2	14	380	44.59032945	-123.36392216	n	0	20	0	NA	NA	0	0
05/11/2012	large	51fMay12	35	taylors	female	2	15	400	44.59032895	-123.36392351	n	0.1207592475	20	1	-0.0555617499	-0.1072179454	-0.0555617499	-0.1072179454
05/11/2012	large	51fMay12	35	taylors	female	2	16	420	44.59049818	-123.36385176	c	19.6498437123	20	1	18.8054299047	5.6984352253	18.8054299047	5.6984352253
05/11/2012	large	51fMay12	35	taylors	female	2	17	440	44.59056909	-123.36370004	f	14.3974376714	20	1	7.8797673856	12.0497086044	7.8797673856	12.0497086044
05/11/2012	large	51fMay12	35	taylors	female	2	18	460	44.59059742	-123.36366811	n	4.0424644007	20	1	3.1481287549	2.5359029503	3.1481287549	2.5359029503
05/11/2012	large	51fMay12	35	taylors	female	2	19	480	44.59059851	-123.36366694	n	0.1526620816	20	1	0.1211246148	0.0929222194	0.1211246148	0.0929222194
05/11/2012	large	51fMay12	35	taylors	female	2	19	500	44.59059851	-123.36366694	n	0	20	0	NA	NA	0	0
05/11/2012	large	51fMay12	35	taylors	female	2	20	520	44.59060036	-123.36366585	n	0.2230619322	20	1	0.2055784754	0.0865685628	0.2055784754	0.0865685628
05/11/2012	large	51fMay12	35	taylors	female	2	21	540	44.59059994	-123.36366124	n	0.369092158	20	1	-0.0466718707	0.3661294274	-0.0466718707	0.3661294274
05/11/2012	large	51fMay12	35	taylors	female	2	22	560	44.59059885	-123.36366182	n	0.1295880588	20	1	-0.1211246148	-0.0460640064	-0.1211246148	-0.0460640064
05/11/2012	large	51fMay12	35	taylors	female	2	23	580	44.59060136	-123.36365688	n	0.481378923	20	1	0.2789199852	0.3923382589	0.2789199852	0.3923382589
05/11/2012	large	51fMay12	35	taylors	female	2	24	600	44.59060036	-123.3636588	n	0.1886821251	20	1	-0.1111234997	-0.1524877442	-0.1111234997	-0.1524877442
05/11/2012	large	51fMay12	35	taylors	female	2	25	620	44.59060103	-123.36365562	n	0.2633033734	20	1	0.0744527448	0.2525578255	0.0744527448	0.2525578255
05/11/2012	large	51fMay12	35	taylors	female	2	25	640	44.59060103	-123.36365562	n	0	20	2	NA	NA	0	0
05/11/2012	large	51fMay12	35	taylors	female	2	26	660	44.59060346	-123.36365445	n	0.2855710002	20	1	0.2700301044	0.0929222194	0.2700301044	0.0929222194
05/11/2012	large	51fMay12	35	taylors	female	2	26	680	44.59060346	-123.36365445	n	0	20	2	NA	NA	0	0
05/11/2012	large	51fMay12	35	taylors	female	2	26	700	44.59060346	-123.36365445	n	0	20	0	NA	NA	0	0
05/11/2012	large	51fMay12	35	taylors	female	2	27	720	44.59060287	-123.36365512	n	0.0844392818	20	1	-0.0655628649	-0.0532118695	-0.0655628649	-0.0532118695
05/11/2012	large	51fMay12	35	taylors	female	2	28	740	44.5905996	-123.36365738	n	0.4052869258	20	1	-0.3633738451	-0.1794907822	-0.3633738451	-0.1794907822
05/11/2012	large	51fMay12	35	taylors	female	2	28	760	44.5905996	-123.36365738	n	0	20	2	NA	NA	0	0
05/11/2012	large	51fMay12	35	taylors	female	2	29	780	44.59059876	-123.36365864	n	0.1368469033	20	1	-0.0933437398	-0.1000700813	-0.0933437398	-0.1000700813
05/11/2012	large	51fMay12	35	taylors	female	2	29	800	44.59059876	-123.36365864	n	0	20	0	NA	NA	0	0
05/11/2012	large	51fMay12	35	taylors	female	2	30	820	44.5905965	-123.36365847	n	0.2515017768	20	1	-0.2511391103	0.0135015184	-0.2511391103	0.0135015184
05/11/2012	large	51fMay12	35	taylors	female	2	31	840	44.59059801	-123.36365319	n	0.4516666733	20	1	0.1677964855	0.4193412968	0.1677964855	0.4193412968
05/11/2012	large	51fMay12	35	taylors	female	2	31	860	44.59059801	-123.36365319	n	0	20	2	NA	NA	0	0
05/11/2012	large	51fMay12	35	taylors	female	2	32	880	44.59064486	-123.36353324	f	10.8562563094	20	1	5.2061359746	9.5265129649	5.2061359746	9.5265129649
05/11/2012	large	51fMay12	35	taylors	female	2	33	900	44.59074427	-123.36330819	f	21.0118562487	20	1	11.0467871355	17.8736285348	11.0467871355	17.8736285348
05/11/2012	large	51fMay12	35	taylors	female	2	34	920	44.59086598	-123.36299253	f	28.4854897887	20	1	13.5248411844	25.0699381619	13.5248411844	25.0699381619
05/11/2012	large	51fMay12	35	taylors	female	2	35	940	44.59098039	-123.36283973	f	17.5757383753	20	1	12.7136396352	12.1354829596	12.7136396352	12.1354829596
05/06/2012	small	5f6May12	36	taylors	female	2	1	20	44.5885519	-123.36817129	n	0	20	2	NA	NA	0	0
05/06/2012	small	5f6May12	36	taylors	female	2	2	40	44.58855802	-123.36820222	b	2.5488837102	20	1	0.6800758202	-2.4564822505	0.6800758202	-2.4564822505
05/06/2012	small	5f6May12	36	taylors	female	2	3	60	44.58857847	-123.36823574	b	3.5001939257	20	1	2.2724755751	-2.6621818642	2.2724755751	-2.6621818642
05/06/2012	small	5f6May12	36	taylors	female	2	3	80	44.58857847	-123.36823574	b	0	20	2	NA	NA	0	0
05/06/2012	small	5f6May12	36	taylors	female	2	3	100	44.58857847	-123.36823574	b	0	20	0	NA	NA	0	0
05/06/2012	small	5f6May12	36	taylors	female	2	3	120	44.58857847	-123.36823574	p	0	20	0	NA	NA	0	0
05/06/2012	small	5f6May12	36	taylors	female	2	3	140	44.58857847	-123.36823574	p	0	20	0	NA	NA	0	0
05/06/2012	small	5f6May12	36	taylors	female	2	3	160	44.58857847	-123.36823574	p	0	20	0	NA	NA	0	0
05/06/2012	small	5f6May12	36	taylors	female	2	3	180	44.58857847	-123.36823574	p	0	20	0	NA	NA	0	0
05/06/2012	small	5f6May12	36	taylors	female	2	3	200	44.58857847	-123.36823574	p	0	20	0	NA	NA	0	0
05/06/2012	small	5f6May12	36	taylors	female	2	3	220	44.58857847	-123.36823574	p	0	20	0	NA	NA	0	0
05/06/2012	small	5f6May12	36	taylors	female	2	4	240	44.58858401	-123.36823046	p	0.7448760065	20	1	0.6156241896	0.4193412957	0.6156241896	0.4193412957
05/06/2012	small	5f6May12	36	taylors	female	2	4	260	44.58858401	-123.36823046	p	0	20	2	NA	NA	0	0
05/06/2012	small	5f6May12	36	taylors	female	2	4	280	44.58858401	-123.36823046	p	0	20	0	NA	NA	0	0
05/06/2012	small	5f6May12	36	taylors	female	2	4	300	44.58858401	-123.36823046	p	0	20	0	NA	NA	0	0
05/06/2012	small	5f6May12	36	taylors	female	2	5	320	44.58858015	-123.36824957	f	1.5771777862	20	1	-0.42893671	-1.5177295767	-0.42893671	-1.5177295767
05/06/2012	small	5f6May12	36	taylors	female	2	6	340	44.58858057	-123.36825158	b	0.1663183409	20	1	0.0466718699	-0.1596356072	0.0466718699	-0.1596356072
05/06/2012	small	5f6May12	36	taylors	female	2	6	360	44.58858057	-123.36825158	p	0	20	2	NA	NA	0	0
05/06/2012	small	5f6May12	36	taylors	female	2	6	380	44.58858057	-123.36825158	b	0	20	0	NA	NA	0	0
05/06/2012	small	5f6May12	36	taylors	female	2	7	400	44.5885835	-123.36825008	b	0.3467019806	20	1	0.3255918551	0.1191310508	0.3255918551	0.1191310508
05/06/2012	small	5f6May12	36	taylors	female	2	7	420	44.5885835	-123.36825008	b	0	20	2	NA	NA	0	0
05/06/2012	small	5f6May12	36	taylors	female	2	7	440	44.5885835	-123.36825008	p	0	20	0	NA	NA	0	0
05/06/2012	small	5f6May12	36	taylors	female	2	7	460	44.5885835	-123.36825008	p	0	20	0	NA	NA	0	0
05/06/2012	small	5f6May12	36	taylors	female	2	8	480	44.58858979	-123.36825184	p	0.7128065502	20	1	0.6989668152	-0.1397804323	0.6989668152	-0.1397804323
05/06/2012	small	5f6May12	36	taylors	female	2	8	500	44.58858979	-123.36825184	p	0	20	2	NA	NA	0	0
05/06/2012	small	5f6May12	36	taylors	female	2	8	520	44.58858979	-123.36825184	p	0	20	0	NA	NA	0	0
05/06/2012	small	5f6May12	36	taylors	female	2	8	540	44.58858979	-123.36825184	p	0	20	0	NA	NA	0	0
05/06/2012	small	5f6May12	36	taylors	female	2	9	560	44.58858744	-123.36825016	p	0.2932523176	20	1	-0.2611402253	0.1334267758	-0.2611402253	0.1334267758
05/06/2012	small	5f6May12	36	taylors	female	2	9	580	44.58858744	-123.36825016	p	0	20	2	NA	NA	0	0
05/06/2012	small	5f6May12	36	taylors	female	2	9	600	44.58858744	-123.36825016	p	0	20	0	NA	NA	0	0
05/06/2012	small	5f6May12	36	taylors	female	2	9	620	44.58858744	-123.36825016	p	0	20	0	NA	NA	0	0
05/06/2012	small	5f6May12	36	taylors	female	2	9	640	44.58858744	-123.36825016	p	0	20	0	NA	NA	0	0
05/06/2012	small	5f6May12	36	taylors	female	2	9	660	44.58858744	-123.36825016	p	0	20	0	NA	NA	0	0
05/06/2012	small	5f6May12	36	taylors	female	2	9	680	44.58858744	-123.36825016	p	0	20	0	NA	NA	0	0
05/06/2012	small	5f6May12	36	taylors	female	2	9	700	44.58858744	-123.36825016	p	0	20	0	NA	NA	0	0
05/06/2012	small	5f6May12	36	taylors	female	2	9	720	44.58858744	-123.36825016	p	0	20	0	NA	NA	0	0
05/06/2012	small	5f6May12	36	taylors	female	2	9	740	44.58858744	-123.36825016	p	0	20	0	NA	NA	0	0
05/06/2012	small	5f6May12	36	taylors	female	2	9	760	44.58858744	-123.36825016	p	0	20	0	NA	NA	0	0
05/06/2012	small	5f6May12	36	taylors	female	2	9	780	44.58858744	-123.36825016	p	0	20	0	NA	NA	0	0
05/06/2012	small	5f6May12	36	taylors	female	2	9	800	44.58858744	-123.36825016	p	0	20	0	NA	NA	0	0
05/06/2012	small	5f6May12	36	taylors	female	2	9	820	44.58858744	-123.36825016	p	0	20	0	NA	NA	0	0
05/06/2012	small	5f6May12	36	taylors	female	2	9	840	44.58858744	-123.36825016	p	0	20	0	NA	NA	0	0
05/06/2012	small	5f6May12	36	taylors	female	2	9	860	44.58858744	-123.36825016	b	0	20	0	NA	NA	0	0
05/06/2012	small	5f6May12	36	taylors	female	2	10	880	44.58857487	-123.36823029	b	2.1074815941	20	1	-1.3968223945	1.5780893092	-1.3968223945	1.5780893092
05/06/2012	small	5f6May12	36	taylors	female	2	10	900	44.58857487	-123.36823029	p	0	20	2	NA	NA	0	0
05/06/2012	small	5f6May12	36	taylors	female	2	10	920	44.58857487	-123.36823029	b	0	20	0	NA	NA	0	0
05/06/2012	small	5f6May12	36	taylors	female	2	10	940	44.58857487	-123.36823029	b	0	20	0	NA	NA	0	0
05/06/2012	small	5f6May12	36	taylors	female	2	10	960	44.58857487	-123.36823029	b	0	20	0	NA	NA	0	0
05/06/2012	small	5f6May12	36	taylors	female	2	11	980	44.58857068	-123.36822921	p	0.4734422375	20	1	-0.4656074656	0.0857743563	-0.4656074656	0.0857743563
05/06/2012	small	5f6May12	36	taylors	female	2	11	1000	44.58857068	-123.36822921	b	0	20	2	NA	NA	0	0
05/06/2012	small	5f6May12	36	taylors	female	2	11	1020	44.58857068	-123.36822921	p	0	20	0	NA	NA	0	0
05/06/2012	small	5f6May12	36	taylors	female	2	11	1040	44.58857068	-123.36822921	p	0	20	0	NA	NA	0	0
05/06/2012	small	5f6May12	36	taylors	female	2	11	1060	44.58857068	-123.36822921	p	0	20	0	NA	NA	0	0
05/06/2012	small	5f6May12	36	taylors	female	2	11	1080	44.58857068	-123.36822921	b	0	20	0	NA	NA	0	0
05/06/2012	small	5f6May12	36	taylors	female	2	11	1100	44.58857068	-123.36822921	p	0	20	0	NA	NA	0	0
05/06/2012	small	5f6May12	36	taylors	female	2	11	1120	44.58857068	-123.36822921	p	0	20	0	NA	NA	0	0
05/06/2012	small	5f6May12	36	taylors	female	2	11	1140	44.58857068	-123.36822921	b	0	20	0	NA	NA	0	0
05/06/2012	small	5f6May12	36	taylors	female	2	11	1160	44.58857068	-123.36822921	p	0	20	0	NA	NA	0	0
05/06/2012	small	5f6May12	36	taylors	female	2	11	1180	44.58857068	-123.36822921	p	0	20	0	NA	NA	0	0
05/06/2012	small	5f6May12	36	taylors	female	2	11	1200	44.58857068	-123.36822921	p	0	20	0	NA	NA	0	0
05/06/2012	small	8f6May12	37	taylors	female	2	1	20	44.58854604	-123.36816642	n	0	20	0	NA	NA	0	0
05/06/2012	small	8f6May12	37	taylors	female	2	1	40	44.58854604	-123.36816642	n	0	20	0	NA	NA	0	0
05/06/2012	small	8f6May12	37	taylors	female	2	2	60	44.58854402	-123.36816441	n	0.2754452205	20	1	-0.2244694696	0.1596356061	-0.2244694696	0.1596356061
05/06/2012	small	8f6May12	37	taylors	female	2	3	80	44.5885597	-123.36815913	n	1.7921669319	20	1	1.7424164797	0.4193412968	1.7424164797	0.4193412968
05/06/2012	small	8f6May12	37	taylors	female	2	3	100	44.5885597	-123.36815913	n	0	20	2	NA	NA	0	0
05/06/2012	small	8f6May12	37	taylors	female	2	4	120	44.58859842	-123.36821504	f	6.1830814853	20	1	4.3027019199	-4.440411337	4.3027019199	-4.440411337
05/06/2012	small	8f6May12	37	taylors	female	2	5	140	44.58858895	-123.36819802	b	1.7130733766	20	1	-1.0523395444	1.3517403141	-1.0523395444	1.3517403141
05/06/2012	small	8f6May12	37	taylors	female	2	5	160	44.58858895	-123.36819802	n	0	20	2	NA	NA	0	0
05/06/2012	small	8f6May12	37	taylors	female	2	5	180	44.58858895	-123.36819802	n	0	20	0	NA	NA	0	0
05/06/2012	small	8f6May12	37	taylors	female	2	5	200	44.58858895	-123.36819802	n	0	20	0	NA	NA	0	0
05/06/2012	small	8f6May12	37	taylors	female	2	5	220	44.58858895	-123.36819802	n	0	20	0	NA	NA	0	0
05/06/2012	small	8f6May12	37	taylors	female	2	5	240	44.58858895	-123.36819802	n	0	20	0	NA	NA	0	0
05/06/2012	small	8f6May12	37	taylors	female	2	5	260	44.58858895	-123.36819802	n	0	20	0	NA	NA	0	0
05/06/2012	small	8f6May12	37	taylors	female	2	6	280	44.5885851	-123.36820238	n	0.5504003042	20	1	-0.4278254749	-0.3462742524	-0.4278254749	-0.3462742524
05/06/2012	small	8f6May12	37	taylors	female	2	6	300	44.5885851	-123.36820238	f	0	20	2	NA	NA	0	0
05/06/2012	small	8f6May12	37	taylors	female	2	7	320	44.58858476	-123.3682049	f	0.2036751429	20	1	-0.03778199	-0.2001401636	-0.03778199	-0.2001401636
05/06/2012	small	8f6May12	37	taylors	female	2	7	340	44.58858476	-123.3682049	n	0	20	2	NA	NA	0	0
05/06/2012	small	8f6May12	37	taylors	female	2	8	360	44.58860328	-123.36823029	n	2.8812552789	20	1	2.0580072197	-2.0164915734	2.0580072197	-2.0164915734
05/06/2012	small	8f6May12	37	taylors	female	2	8	380	44.58860328	-123.36823029	n	0	20	2	NA	NA	0	0
05/06/2012	small	8f6May12	37	taylors	female	2	8	400	44.58860328	-123.36823029	n	0	20	0	NA	NA	0	0
05/06/2012	small	8f6May12	37	taylors	female	2	8	420	44.58860328	-123.36823029	n	0	20	0	NA	NA	0	0
05/06/2012	small	8f6May12	37	taylors	female	2	9	440	44.58860245	-123.36823206	n	0.1681310917	20	1	-0.0922325047	-0.1405746388	-0.0922325047	-0.1405746388
05/06/2012	small	8f6May12	37	taylors	female	2	9	460	44.58860245	-123.36823206	n	0	20	2	NA	NA	0	0
05/06/2012	small	8f6May12	37	taylors	female	2	9	480	44.58860245	-123.36823206	n	0	20	0	NA	NA	0	0
05/06/2012	small	8f6May12	37	taylors	female	2	10	500	44.58859851	-123.36823105	f	0.4451140918	20	1	-0.4378265907	0.0802149063	-0.4378265907	0.0802149063
05/06/2012	small	8f6May12	37	taylors	female	2	11	520	44.58858845	-123.3681909	b	3.379019922	20	1	-1.1179024093	3.1887411053	-1.1179024093	3.1887411053
05/06/2012	small	8f6May12	37	taylors	female	2	12	540	44.58857697	-123.36817875	n	1.5995485406	20	1	-1.2756977805	0.9649615053	-1.2756977805	0.9649615053
05/06/2012	small	8f6May12	37	taylors	female	2	13	560	44.58854947	-123.36813751	n	4.4795262377	20	1	-3.0558962502	3.2753096681	-3.0558962502	3.2753096681
05/06/2012	small	8f6May12	37	taylors	female	2	13	580	44.58854947	-123.36813751	n	0	20	2	NA	NA	0	0
05/06/2012	small	8f6May12	37	taylors	female	2	14	600	44.58854201	-123.36812946	n	1.046881724	20	1	-0.8289813099	0.6393366343	-0.8289813099	0.6393366343
05/06/2012	small	8f6May12	37	taylors	female	2	14	620	44.58854201	-123.36812946	n	0	20	2	NA	NA	0	0
05/06/2012	small	8f6May12	37	taylors	female	2	15	640	44.58851527	-123.36807372	c	5.3316977049	20	1	-2.9714423895	4.4269098186	-2.9714423895	4.4269098186
05/06/2012	small	8f6May12	37	taylors	female	2	16	660	44.58845878	-123.36792721	c	13.2211997127	20	1	-6.2773665148	11.6359267565	-6.2773665148	11.6359267565
05/06/2012	small	9f6May12	38	taylors	female	2	1	20	44.5884929	-123.36799166	n	0	20	2	NA	NA	0	0
05/06/2012	small	9f6May12	38	taylors	female	2	2	40	44.58846867	-123.3679899	c	2.6961482658	20	1	-2.6925224051	0.1397804323	-2.6925224051	0.1397804323
05/06/2012	small	9f6May12	38	taylors	female	2	2	60	44.58846867	-123.3679899	c	0	20	2	NA	NA	0	0
05/06/2012	small	9f6May12	38	taylors	female	2	3	80	44.58845836	-123.36798605	n	1.1857846752	20	1	-1.145683285	0.3057696949	-1.145683285	0.3057696949
05/06/2012	small	9f6May12	38	taylors	female	2	3	100	44.58845836	-123.36798605	n	0	20	2	NA	NA	0	0
05/06/2012	small	9f6May12	38	taylors	female	2	3	120	44.58845836	-123.36798605	n	0	20	0	NA	NA	0	0
05/06/2012	small	9f6May12	38	taylors	female	2	3	140	44.58845836	-123.36798605	n	0	20	0	NA	NA	0	0
05/06/2012	small	9f6May12	38	taylors	female	2	4	160	44.58846448	-123.36799242	n	0.8476130639	20	1	0.6800758202	-0.5059098585	0.6800758202	-0.5059098585
05/06/2012	small	9f6May12	38	taylors	female	2	5	180	44.58845819	-123.36798948	n	0.7369364905	20	1	-0.6989668152	0.233496857	-0.6989668152	0.233496857
05/06/2012	small	9f6May12	38	taylors	female	2	5	200	44.58845819	-123.36798948	c	0	20	2	NA	NA	0	0
05/06/2012	small	9f6May12	38	taylors	female	2	6	220	44.58848259	-123.36798982	n	2.7115478588	20	1	2.7114134001	-0.027003038	2.7114134001	-0.027003038
05/06/2012	small	9f6May12	38	taylors	female	2	7	240	44.58847026	-123.36798965	n	1.3702192752	20	1	-1.3701527547	0.0135015196	-1.3701527547	0.0135015196
05/06/2012	small	9f6May12	38	taylors	female	2	7	260	44.58847026	-123.36798965	n	0	20	2	NA	NA	0	0
05/06/2012	small	9f6May12	38	taylors	female	2	7	280	44.58847026	-123.36798965	n	0	20	0	NA	NA	0	0
05/06/2012	small	9f6May12	38	taylors	female	2	8	300	44.5884758	-123.36799778	n	0.8921373742	20	1	0.6156241896	-0.6456902908	0.6156241896	-0.6456902908
05/06/2012	small	9f6May12	38	taylors	female	2	8	320	44.5884758	-123.36799778	n	0	20	2	NA	NA	0	0
05/06/2012	small	9f6May12	38	taylors	female	2	8	340	44.5884758	-123.36799778	n	0	20	0	NA	NA	0	0
05/06/2012	small	9f6May12	38	taylors	female	2	9	360	44.58848233	-123.3680018	n	0.7927688019	20	1	0.725636455	-0.3192712145	0.725636455	-0.3192712145
05/06/2012	small	9f6May12	38	taylors	female	2	9	380	44.58848233	-123.3680018	n	0	20	2	NA	NA	0	0
05/06/2012	small	9f6May12	38	taylors	female	2	9	400	44.58848233	-123.3680018	n	0	20	0	NA	NA	0	0
05/06/2012	small	9f6May12	38	taylors	female	2	10	420	44.58848577	-123.36800717	f	0.5727297883	20	1	0.38226484	-0.4264891587	0.38226484	-0.4264891587
05/06/2012	small	9f6May12	38	taylors	female	2	11	440	44.58853824	-123.36799703	f	5.8860028669	20	1	5.830650045	0.805325898	5.830650045	0.805325898
05/06/2012	small	9f6May12	38	taylors	female	2	12	460	44.58853246	-123.36796115	f	2.9211034546	20	1	-0.6422938295	2.8496147159	-0.6422938295	2.8496147159
05/06/2012	small	9f6May12	38	taylors	female	2	12	480	44.58853246	-123.36796115	n	0	20	2	NA	NA	0	0
05/06/2012	small	9f6May12	38	taylors	female	2	13	500	44.58852785	-123.3679552	n	0.6969480695	20	1	-0.5122793355	0.4725531652	-0.5122793355	0.4725531652
05/06/2012	small	9f6May12	38	taylors	female	2	14	520	44.58854511	-123.36798856	n	3.2708419741	20	1	1.91799161	-2.6494745523	1.91799161	-2.6494745523
05/06/2012	small	9f6May12	38	taylors	female	2	15	540	44.58853271	-123.36799644	f	1.5133950357	20	1	-1.3779313995	-0.6258351159	-1.3779313995	-0.6258351159
05/06/2012	small	9f6May12	38	taylors	female	2	15	560	44.58853271	-123.36799644	b	0	20	2	NA	NA	0	0
05/06/2012	small	9f6May12	38	taylors	female	2	16	580	44.58849424	-123.36797163	p	4.7071790637	20	1	-4.274921045	1.9704275669	-4.274921045	1.9704275669
05/06/2012	small	9f6May12	38	taylors	female	2	17	600	44.58846515	-123.36796794	n	3.2458397876	20	1	-3.2325826156	0.293062383	-3.2325826156	0.293062383
05/06/2012	small	9f6May12	38	taylors	female	2	17	620	44.58846515	-123.36796794	n	0	20	2	NA	NA	0	0
05/06/2012	small	9f6May12	38	taylors	female	2	18	640	44.58842048	-123.36793827	n	5.4948020821	20	1	-4.9638867443	2.3564121693	-4.9638867443	2.3564121693
05/06/2012	small	9f6May12	38	taylors	female	2	19	660	44.58838494	-123.3679816	c	5.2382954659	20	1	-3.9493291907	-3.4412989308	-3.9493291907	-3.4412989308
05/06/2012	small	9f6May12	38	taylors	female	2	20	680	44.58837521	-123.3679868	b	1.1574198381	20	1	-1.0812316544	-0.4129876403	-1.0812316544	-0.4129876403
05/06/2012	small	9f6May12	38	taylors	female	2	21	700	44.58837546	-123.36798135	c	0.4337334202	20	1	0.0277808749	0.4328428153	0.0277808749	0.4328428153
07/01/2011	bullitt	9992	9992	balt	f	2	1	15	42.500258	-72.755535	b	0	15	2	NA	NA	0	0
07/01/2011	bullitt	9992	9992	balt	f	2	1	30	42.500258	-72.755535	b	0	15	0	NA	NA	0	0
07/01/2011	bullitt	9992	9992	balt	f	2	1	45	42.500258	-72.755535	b	0	15	0	NA	NA	0	0
07/01/2011	bullitt	9992	9992	balt	f	2	1	60	42.500258	-72.755535	b	0	15	0	NA	NA	0	0
07/01/2011	bullitt	9992	9992	balt	f	2	1	75	42.500258	-72.755535	b	0	15	0	NA	NA	0	0
07/01/2011	bullitt	9992	9992	balt	f	2	1	90	42.500258	-72.755535	b	0	15	0	NA	NA	0	0
07/01/2011	bullitt	9992	9992	balt	f	2	1	105	42.500258	-72.755535	b	0	15	0	NA	NA	0	0
07/01/2011	bullitt	9992	9992	balt	f	2	1	120	42.500258	-72.755535	b	0	15	0	NA	NA	0	0
07/01/2011	bullitt	9992	9992	balt	f	2	1	135	42.500258	-72.755535	b	0	15	0	NA	NA	0	0
07/01/2011	bullitt	9992	9992	balt	f	2	1	150	42.500258	-72.755535	b	0	15	0	NA	NA	0	0
07/01/2011	bullitt	9992	9992	balt	f	2	1	165	42.500258	-72.755535	b	0	15	0	NA	NA	0	0
07/01/2011	bullitt	9992	9992	balt	f	2	1	180	42.500258	-72.755535	b	0	15	0	NA	NA	0	0
07/01/2011	bullitt	9992	9992	balt	f	2	1	195	42.500258	-72.755535	b	0	15	0	NA	NA	0	0
07/01/2011	bullitt	9992	9992	balt	f	2	1	210	42.500258	-72.755535	b	0	15	0	NA	NA	0	0
07/01/2011	bullitt	9992	9992	balt	f	2	1	225	42.500258	-72.755535	b	0	15	0	NA	NA	0	0
07/01/2011	bullitt	9992	9992	balt	f	2	1	240	42.500258	-72.755535	b	0	15	0	NA	NA	0	0
07/01/2011	bullitt	9992	9992	balt	f	2	1	255	42.500258	-72.755535	b	0	15	0	NA	NA	0	0
07/01/2011	bullitt	9992	9992	balt	f	2	1	270	42.500258	-72.755535	b	0	15	0	NA	NA	0	0
07/01/2011	bullitt	9992	9992	balt	f	2	1	285	42.500258	-72.755535	b	0	15	0	NA	NA	0	0
07/01/2011	bullitt	9992	9992	balt	f	2	1	300	42.500258	-72.755535	b	0	15	0	NA	NA	0	0
07/01/2011	bullitt	9992	9992	balt	f	2	1	315	42.500258	-72.755535	b	0	15	0	NA	NA	0	0
07/01/2011	bullitt	9992	9992	balt	f	2	1	330	42.500258	-72.755535	b	0	15	0	NA	NA	0	0
07/01/2011	bullitt	9992	9992	balt	f	2	1	345	42.500258	-72.755535	b	0	15	0	NA	NA	0	0
07/01/2011	bullitt	9992	9992	balt	f	2	1	360	42.500258	-72.755535	b	0	15	0	NA	NA	0	0
07/01/2011	bullitt	9992	9992	balt	f	2	1	375	42.500258	-72.755535	b	0	15	0	NA	NA	0	0
07/01/2011	bullitt	9992	9992	balt	f	2	1	390	42.500258	-72.755535	b	0	15	0	NA	NA	0	0
07/01/2011	bullitt	9992	9992	balt	f	2	1	405	42.500258	-72.755535	b	0	15	0	NA	NA	0	0
07/01/2011	bullitt	9992	9992	balt	f	2	1	420	42.500258	-72.755535	b	0	15	0	NA	NA	0	0
07/01/2011	bullitt	9992	9992	balt	f	2	1	435	42.500258	-72.755535	b	0	15	0	NA	NA	0	0
07/01/2011	bullitt	9992	9992	balt	f	2	1	450	42.500258	-72.755535	b	0	15	0	NA	NA	0	0
07/01/2011	bullitt	9992	9992	balt	f	2	1	465	42.500258	-72.755535	b	0	15	0	NA	NA	0	0
07/01/2011	bullitt	9992	9992	balt	f	2	1	480	42.500258	-72.755535	b	0	15	0	NA	NA	0	0
07/01/2011	bullitt	9992	9992	balt	f	2	1	495	42.500258	-72.755535	b	0	15	0	NA	NA	0	0
07/01/2011	bullitt	9992	9992	balt	f	2	1	510	42.500258	-72.755535	b	0	15	0	NA	NA	0	0
07/01/2011	bullitt	9992	9992	balt	f	2	1	525	42.500258	-72.755535	b	0	15	0	NA	NA	0	0
07/01/2011	bullitt	9992	9992	balt	f	2	1	540	42.500258	-72.755535	b	0	15	0	NA	NA	0	0
07/01/2011	bullitt	9992	9992	balt	f	2	1	555	42.500258	-72.755535	b	0	15	0	NA	NA	0	0
07/01/2011	bullitt	9992	9992	balt	f	2	1	570	42.500258	-72.755535	b	0	15	0	NA	NA	0	0
07/01/2011	bullitt	9992	9992	balt	f	2	1	585	42.500258	-72.755535	b	0	15	0	NA	NA	0	0
07/01/2011	bullitt	9992	9992	balt	f	2	1	600	42.500258	-72.755535	b	0	15	0	NA	NA	0	0
07/01/2011	bullitt	9992	9992	balt	f	2	1	615	42.500258	-72.755535	b	0	15	0	NA	NA	0	0
07/01/2011	bullitt	9992	9992	balt	f	2	1	630	42.500258	-72.755535	b	0	15	0	NA	NA	0	0
07/01/2011	bullitt	9992	9992	balt	f	2	1	645	42.500258	-72.755535	b	0	15	0	NA	NA	0	0
07/01/2011	bullitt	9992	9992	balt	f	2	1	660	42.500258	-72.755535	b	0	15	0	NA	NA	0	0
07/01/2011	bullitt	9992	9992	balt	f	2	1	675	42.500258	-72.755535	p	0	15	0	NA	NA	0	0
07/01/2011	bullitt	9992	9992	balt	f	2	1	690	42.500258	-72.755535	p	0	15	0	NA	NA	0	0
07/01/2011	bullitt	9992	9992	balt	f	2	1	705	42.500258	-72.755535	p	0	15	0	NA	NA	0	0
07/01/2011	bullitt	9992	9992	balt	f	2	1	720	42.500258	-72.755535	p	0	15	0	NA	NA	0	0
07/01/2011	bullitt	9992	9992	balt	f	2	1	735	42.500258	-72.755535	p	0	15	0	NA	NA	0	0
07/01/2011	bullitt	9992	9992	balt	f	2	1	750	42.500258	-72.755535	p	0	15	0	NA	NA	0	0
07/01/2011	bullitt	9992	9992	balt	f	2	1	765	42.500258	-72.755535	p	0	15	0	NA	NA	0	0
07/01/2011	bullitt	9992	9992	balt	f	2	1	780	42.500258	-72.755535	p	0	15	0	NA	NA	0	0
07/01/2011	bullitt	9992	9992	balt	f	2	1	795	42.500258	-72.755535	p	0	15	0	NA	NA	0	0
07/01/2011	bullitt	9992	9992	balt	f	2	1	810	42.500258	-72.755535	p	0	15	0	NA	NA	0	0
07/01/2011	bullitt	9992	9992	balt	f	2	1	825	42.500258	-72.755535	e	0	15	0	NA	NA	0	0
07/01/2011	bullitt	9992	9992	balt	f	2	1	840	42.500258	-72.755535	p	0	15	0	NA	NA	0	0
07/01/2011	bullitt	9992	9992	balt	f	2	1	855	42.500258	-72.755535	p	0	15	0	NA	NA	0	0
07/01/2011	bullitt	9992	9992	balt	f	2	1	870	42.500258	-72.755535	p	0	15	0	NA	NA	0	0
07/01/2011	bullitt	9992	9992	balt	f	2	1	885	42.500258	-72.755535	p	0	15	0	NA	NA	0	0
07/01/2011	bullitt	9992	9992	balt	f	2	1	900	42.500258	-72.755535	b	0	15	0	NA	NA	0	0
07/01/2011	bullitt	9992	9992	balt	f	2	1	915	42.500258	-72.755535	b	0	15	0	NA	NA	0	0
07/05/2011	bullitt	2	102	balt	f	2	1	15	42.500413	-72.755749	p	0	15	0	NA	NA	0	0
07/05/2011	bullitt	2	102	balt	f	2	1	30	42.500412	-72.755749	p	0	15	0	NA	NA	-0.1110835005	0
07/05/2011	bullitt	2	102	balt	f	2	1	45	42.500411	-72.755757	p	0	15	0	NA	NA	-0.1110834997	-0.6575918407
07/05/2011	bullitt	2	102	balt	f	2	1	60	42.50041	-72.755758	p	0	15	0	NA	NA	-0.1110834997	-0.0821989798
07/05/2011	bullitt	2	102	balt	f	2	1	75	42.50041	-72.755762	p	0	15	0	NA	NA	0	-0.3287959203
07/05/2011	bullitt	2	102	balt	f	2	1	90	42.500411	-72.755764	p	0	15	0	NA	NA	0.1110834997	-0.1643979596
07/05/2011	bullitt	2	102	balt	f	2	1	105	42.50041	-72.755766	p	0	15	0	NA	NA	-0.1110834997	-0.1643979596
07/05/2011	bullitt	2	102	balt	f	2	1	120	42.50041	-72.755766	p	0	15	0	NA	NA	0	0
07/05/2011	bullitt	2	102	balt	f	2	1	135	42.500411	-72.755766	p	0	15	0	NA	NA	0.1110834997	0
07/05/2011	bullitt	2	102	balt	f	2	1	150	42.500412	-72.755765	p	0	15	0	NA	NA	0.1110834997	0.0821989798
07/05/2011	bullitt	2	102	balt	f	2	1	165	42.500412	-72.755764	p	0	15	0	NA	NA	0	0.0821989798
07/05/2011	bullitt	2	102	balt	f	2	1	180	42.500414	-72.755763	p	0	15	0	NA	NA	0.2221670002	0.0821989798
07/05/2011	bullitt	2	102	balt	f	2	1	195	42.500415	-72.755762	p	0	15	0	NA	NA	0.1110834997	0.0821989798
07/05/2011	bullitt	2	102	balt	f	2	1	210	42.500414	-72.755762	p	0	15	0	NA	NA	-0.1110834997	0
07/05/2011	bullitt	2	102	balt	f	2	1	225	42.500417	-72.755758	p	0	15	0	NA	NA	0.3332504999	0.3287959203
07/05/2011	bullitt	2	102	balt	f	2	1	240	42.500417	-72.755758	p	0	15	0	NA	NA	0	0
07/05/2011	bullitt	2	102	balt	f	2	1	255	42.500419	-72.755753	p	0	15	0	NA	NA	0.2221670002	0.4109949001
07/05/2011	bullitt	2	102	balt	f	2	1	270	42.50042	-72.755749	p	0	15	0	NA	NA	0.1110834997	0.3287959203
07/05/2011	bullitt	2	102	balt	f	2	1	285	42.50042	-72.755746	p	0	15	0	NA	NA	0	0.2465969394
07/05/2011	bullitt	2	102	balt	f	2	1	300	42.500422	-72.755742	p	0	15	0	NA	NA	0.2221670002	0.3287959203
07/05/2011	bullitt	2	102	balt	f	2	1	315	42.500425	-72.755738	p	0	15	0	NA	NA	0.3332504999	0.3287959203
07/05/2011	bullitt	2	102	balt	f	2	1	330	42.500427	-72.755738	p	0	15	0	NA	NA	0.2221670002	0
07/05/2011	bullitt	2	102	balt	f	2	1	345	42.500431	-72.755738	p	0	15	0	NA	NA	0.4443339997	0
07/05/2011	bullitt	2	102	balt	f	2	1	360	42.500431	-72.755739	p	0	15	0	NA	NA	0	-0.082198981
07/05/2011	bullitt	2	102	balt	f	2	2	375	42.500433	-72.75574	f	0.2368857283	15	1	0.2221670002	-0.0821989798	0.2221670002	-0.0821989798
07/05/2011	bullitt	2	102	balt	f	2	2	390	42.500455	-72.755712	b	0	15	2	NA	NA	2.4438370001	2.30157144
07/05/2011	bullitt	2	102	balt	f	2	3	405	42.500453	-72.755714	f	0.2763781198	15	1	-0.2221670002	-0.1643979596	-0.2221670002	-0.1643979596
07/05/2011	bullitt	2	102	balt	f	2	3	420	42.500461	-72.755718	b	0	15	2	NA	NA	0.8886680001	-0.3287959203
07/05/2011	bullitt	2	102	balt	f	2	3	435	42.500459	-72.75572	i	0	15	0	NA	NA	-0.2221670002	-0.1643979596
07/05/2011	bullitt	2	102	balt	f	2	3	450	42.500456	-72.755719	i	0	15	0	NA	NA	-0.3332504999	0.0821989798
07/05/2011	bullitt	2	102	balt	f	2	3	465	42.500456	-72.755719	p	0	15	0	NA	NA	0	0
07/05/2011	bullitt	2	102	balt	f	2	3	480	42.500405	-72.755752	e	0	15	0	NA	NA	-5.6652584999	-2.7125663402
07/05/2011	bullitt	2	102	balt	f	2	3	495	42.500408	-72.755758	e	0	15	0	NA	NA	0.3332504999	-0.4931938799
07/05/2011	bullitt	2	102	balt	f	2	3	510	42.500407	-72.755755	e	0	15	0	NA	NA	-0.1110834997	0.2465969405
07/05/2011	bullitt	2	102	balt	f	2	3	525	42.500409	-72.755751	e	0	15	0	NA	NA	0.2221669994	0.3287959192
07/05/2011	bullitt	2	102	balt	f	2	3	540	42.50041	-72.755752	p	0	15	0	NA	NA	0.1110835005	-0.0821989798
07/05/2011	bullitt	2	102	balt	f	2	3	555	42.500409	-72.755753	p	0	15	0	NA	NA	-0.1110835005	-0.0821989798
07/05/2011	bullitt	2	102	balt	f	2	3	570	42.500408	-72.755752	e	0	15	0	NA	NA	-0.1110834997	0.0821989798
07/05/2011	bullitt	2	102	balt	f	2	3	585	42.500408	-72.755755	p	0	15	0	NA	NA	0	-0.2465969394
07/05/2011	bullitt	2	102	balt	f	2	3	600	42.500407	-72.755756	e	0	15	0	NA	NA	-0.1110834997	-0.082198981
07/05/2011	bullitt	2	102	balt	f	2	3	615	42.500406	-72.755759	e	0	15	0	NA	NA	-0.1110835005	-0.2465969394
07/05/2011	bullitt	2	102	balt	f	2	3	630	42.500405	-72.755759	p	0	15	0	NA	NA	-0.1110834997	0
07/05/2011	bullitt	2	102	balt	f	2	3	645	42.500405	-72.755761	e	0	15	0	NA	NA	0	-0.1643979608
07/05/2011	bullitt	2	102	balt	f	2	3	660	42.500404	-72.755761	e	0	15	0	NA	NA	-0.1110834997	0
07/05/2011	bullitt	2	102	balt	f	2	3	675	42.500406	-72.755762	p	0	15	0	NA	NA	0.2221669994	-0.0821989798
07/05/2011	bullitt	2	102	balt	f	2	3	690	42.500406	-72.755761	e	0	15	0	NA	NA	0	0.0821989798
07/05/2011	bullitt	2	102	balt	f	2	3	705	42.500407	-72.75576	e	0	15	0	NA	NA	0.1110835005	0.082198981
07/05/2011	bullitt	2	102	balt	f	2	3	720	42.500409	-72.755759	p	0	15	0	NA	NA	0.2221669994	0.0821989798
07/05/2011	bullitt	2	102	balt	f	2	3	735	42.500409	-72.755758	p	0	15	0	NA	NA	0	0.0821989798
07/05/2011	bullitt	2	102	balt	f	2	3	750	42.50041	-72.755758	p	0	15	0	NA	NA	0.1110835005	0
07/05/2011	bullitt	2	102	balt	f	2	3	765	42.50041	-72.755753	p	0	15	0	NA	NA	0	0.4109949001
07/05/2011	bullitt	2	102	balt	f	2	3	780	42.500412	-72.755751	p	0	15	0	NA	NA	0.2221669994	0.1643979596
07/05/2011	bullitt	2	102	balt	f	2	3	795	42.500412	-72.75575	p	0	15	0	NA	NA	0	0.0821989798
07/05/2011	bullitt	2	102	balt	f	2	3	810	42.500411	-72.755748	p	0	15	0	NA	NA	-0.1110834997	0.1643979608
07/05/2011	bullitt	2	102	balt	f	2	3	825	42.500411	-72.755747	p	0	15	0	NA	NA	0	0.0821989798
07/05/2011	bullitt	2	102	balt	f	2	3	840	42.500409	-72.755747	p	0	15	0	NA	NA	-0.2221670002	0
07/05/2011	bullitt	2	102	balt	f	2	3	855	42.500409	-72.755747	p	0	15	0	NA	NA	0	0
07/05/2011	bullitt	2	102	balt	f	2	3	870	42.500408	-72.75575	p	0	15	0	NA	NA	-0.1110834997	-0.2465969405
07/05/2011	bullitt	2	102	balt	f	2	3	885	42.500408	-72.755751	p	0	15	0	NA	NA	0	-0.0821989798
07/05/2011	bullitt	2	102	balt	f	2	3	900	42.500406	-72.755752	p	0	15	0	NA	NA	-0.2221670002	-0.0821989798
07/05/2011	bullitt	2	102	balt	f	2	3	915	42.500404	-72.755754	e	0	15	0	NA	NA	-0.2221669994	-0.1643979596
07/05/2011	bullitt	2	102	balt	f	2	3	930	42.500404	-72.755755	p	0	15	0	NA	NA	0	-0.0821989798
07/05/2011	bullitt	3	103	balt	f	2	1	15	42.50044	-72.75581	f	0	15	0	NA	NA	0	0
07/05/2011	bullitt	3	103	balt	f	2	2	30	42.500436	-72.755791	e	1.6237584202	15	1	-0.4443339997	1.5617806196	-0.4443339997	1.5617806196
07/05/2011	bullitt	3	103	balt	f	2	3	45	42.500464	-72.755697	f	8.3292352012	15	1	3.110338	7.7267041203	3.110338	7.7267041203
07/05/2011	bullitt	3	103	balt	f	2	4	60	42.500499	-72.755703	i	3.9190791733	15	1	3.8879224997	-0.4931938799	3.8879224997	-0.4931938799
07/05/2011	bullitt	3	103	balt	f	2	4	75	42.500499	-72.755703	i	0	15	2	NA	NA	0	0
07/05/2011	bullitt	3	103	balt	f	2	4	90	42.500498	-72.755704	i	0	15	0	NA	NA	-0.1110834997	-0.0821989798
07/05/2011	bullitt	3	103	balt	f	2	4	105	42.500494	-72.755712	i	0	15	0	NA	NA	-0.4443339997	-0.6575918407
07/05/2011	bullitt	3	103	balt	f	2	4	120	42.500495	-72.755703	i	0	15	0	NA	NA	0.1110834997	0.7397908205
07/05/2011	bullitt	3	103	balt	f	2	5	135	42.500494	-72.755699	c	0.3470537428	15	1	-0.1110834997	0.3287959192	-0.1110834997	0.3287959192
07/05/2011	bullitt	3	103	balt	f	2	5	150	42.500502	-72.755675	c	0	15	2	NA	NA	0.8886679993	1.9727755209
07/05/2011	bullitt	3	103	balt	f	2	5	165	42.500501	-72.755677	c	0	15	0	NA	NA	-0.1110834997	-0.1643979608
07/05/2011	bullitt	3	103	balt	f	2	5	180	42.500499	-72.755677	c	0	15	0	NA	NA	-0.2221670002	0
07/05/2011	bullitt	3	103	balt	f	2	5	195	42.500497	-72.755679	c	0	15	0	NA	NA	-0.2221669994	-0.1643979596
07/05/2011	bullitt	3	103	balt	f	2	6	210	42.500496	-72.755681	c	0.1984092569	15	1	-0.1110835005	-0.1643979596	-0.1110835005	-0.1643979596
07/05/2011	bullitt	3	103	balt	f	2	6	225	42.5005	-72.75568	c	0	15	2	NA	NA	0.4443340005	0.0821989798
07/05/2011	bullitt	3	103	balt	f	2	6	240	42.500501	-72.755681	c	0	15	0	NA	NA	0.1110834997	-0.0821989798
07/05/2011	bullitt	3	103	balt	f	2	6	255	42.500503	-72.755682	c	0	15	0	NA	NA	0.2221670002	-0.0821989798
07/05/2011	bullitt	3	103	balt	f	2	7	270	42.500505	-72.755682	f	0.2221669994	15	1	0.2221669994	0	0.2221669994	0
07/05/2011	bullitt	3	103	balt	f	2	8	285	42.500505	-72.75568	i	0.1643979596	15	1	0	0.1643979596	0	0.1643979596
07/05/2011	bullitt	3	103	balt	f	2	8	300	42.500506	-72.755679	i	0	15	2	NA	NA	0.1110835005	0.0821989798
07/05/2011	bullitt	3	103	balt	f	2	8	315	42.50051	-72.755682	i	0	15	0	NA	NA	0.4443339997	-0.2465969394
07/05/2011	bullitt	3	103	balt	f	2	8	330	42.50051	-72.755682	i	0	15	0	NA	NA	0	0
07/05/2011	bullitt	3	103	balt	f	2	9	345	42.500509	-72.75568	p	0.1984092564	15	1	-0.1110834997	0.1643979596	-0.1110834997	0.1643979596
07/05/2011	bullitt	3	103	balt	f	2	9	360	42.500514	-72.755674	p	0	15	2	NA	NA	0.5554175002	0.4931938799
07/05/2011	bullitt	3	103	balt	f	2	10	375	42.500529	-72.755684	f	1.8579732572	15	1	1.6662524997	-0.8219898003	1.6662524997	-0.8219898003
07/05/2011	bullitt	3	103	balt	f	2	11	390	42.500528	-72.755685	i	0.1381890596	15	1	-0.1110834997	-0.0821989798	-0.1110834997	-0.0821989798
07/05/2011	bullitt	3	103	balt	f	2	11	405	42.500543	-72.755698	i	0	15	2	NA	NA	1.6662524997	-1.0685867396
07/05/2011	bullitt	3	103	balt	f	2	12	420	42.500543	-72.755704	f	0.4931938799	15	1	0	-0.4931938799	0	-0.4931938799
07/05/2011	bullitt	3	103	balt	f	2	13	435	42.500539	-72.755704	i	0.4443339997	15	1	-0.4443339997	0	-0.4443339997	0
07/05/2011	bullitt	3	103	balt	f	2	14	450	42.500551	-72.755718	f	1.7610230283	15	1	1.3330019998	-1.1507857206	1.3330019998	-1.1507857206
07/05/2011	bullitt	3	103	balt	f	2	15	465	42.500549	-72.755724	f	0.5409236352	15	1	-0.2221670002	-0.4931938799	-0.2221670002	-0.4931938799
07/05/2011	bullitt	3	103	balt	f	2	16	480	42.500543	-72.755759	f	2.9531588451	15	1	-0.6665009999	-2.8769642997	-0.6665009999	-2.8769642997
07/05/2011	bullitt	3	103	balt	f	2	17	495	42.500434	-72.755802	e	12.6134534941	15	1	-12.1081015002	-3.5345561404	-12.1081015002	-3.5345561404
07/05/2011	bullitt	3	103	balt	f	2	17	510	42.500446	-72.755809	b	0	15	2	NA	NA	1.3330019998	-0.5753928597
07/05/2011	bullitt	3	103	balt	f	2	17	525	42.500446	-72.755809	w	0	15	0	NA	NA	0	0
07/05/2011	bullitt	3	103	balt	f	2	17	540	42.500447	-72.755807	w	0	15	0	NA	NA	0.1110835005	0.1643979596
07/05/2011	bullitt	3	103	balt	f	2	17	555	42.500448	-72.755806	b	0	15	0	NA	NA	0.1110834997	0.0821989798
07/05/2011	bullitt	3	103	balt	f	2	17	570	42.500448	-72.755806	b	0	15	0	NA	NA	0	0
07/05/2011	bullitt	3	103	balt	f	2	17	585	42.500447	-72.755805	e	0	15	0	NA	NA	-0.1110834997	0.082198981
07/05/2011	bullitt	3	103	balt	f	2	17	600	42.500447	-72.755805	f	0	15	0	NA	NA	0	0
07/05/2011	bullitt	3	103	balt	f	2	17	615	42.500431	-72.755751	f	0	15	0	NA	NA	-1.7773360002	4.4387449193
07/05/2011	bullitt	3	103	balt	f	2	17	630	42.500362	-72.755728	e	0	15	0	NA	NA	-7.6647614996	1.8905765399
07/05/2011	bullitt	3	103	balt	f	2	17	645	42.500272	-72.755744	b	0	15	0	NA	NA	-9.997515	-1.315183679
07/05/2011	bullitt	3	103	balt	f	2	17	660	42.50027	-72.755739	b	0	15	0	NA	NA	-0.2221670002	0.410994899
07/05/2011	bullitt	3	103	balt	f	2	17	675	42.500267	-72.755736	f	0	15	0	NA	NA	-0.3332504999	0.2465969405
07/05/2011	bullitt	3	103	balt	f	2	17	690	42.500266	-72.755698	f	0	15	0	NA	NA	-0.1110834997	3.1235612403
07/05/2011	bullitt	3	103	balt	f	2	17	705	42.500284	-72.755543	f	0	15	0	NA	NA	1.9995029997	12.7408418994
07/05/2011	bullitt	3	103	balt	f	2	17	720	42.500233	-72.755484	f	0	15	0	NA	NA	-5.6652584999	4.8497398206
07/05/2011	bullitt	3	103	balt	f	2	17	735	42.500271	-72.75543	e	0	15	0	NA	NA	4.2211729996	4.4387449193
07/05/2011	bullitt	3	103	balt	f	2	17	750	42.500336	-72.755476	i	0	15	0	NA	NA	7.2204274999	-3.7811530798
07/05/2011	bullitt	3	103	balt	f	2	17	765	42.500335	-72.755475	i	0	15	0	NA	NA	-0.1110834997	0.0821989798
07/05/2011	bullitt	3	103	balt	f	2	17	780	42.500335	-72.755475	i	0	15	0	NA	NA	0	0
07/05/2011	bullitt	3	103	balt	f	2	17	795	42.500344	-72.755471	i	0	15	0	NA	NA	0.9997514998	0.3287959203
07/05/2011	bullitt	3	103	balt	f	2	17	810	42.500344	-72.755471	i	0	15	0	NA	NA	0	0
07/05/2011	bullitt	3	103	balt	f	2	17	825	42.500343	-72.755475	i	0	15	0	NA	NA	-0.1110834997	-0.3287959203
07/05/2011	bullitt	3	103	balt	f	2	17	840	42.500342	-72.755474	i	0	15	0	NA	NA	-0.1110834997	0.0821989798
07/05/2011	bullitt	3	103	balt	f	2	17	855	42.500343	-72.755469	i	0	15	0	NA	NA	0.1110834997	0.4109949001
07/05/2011	bullitt	3	103	balt	f	2	17	870	42.500342	-72.75547	i	0	15	0	NA	NA	-0.1110834997	-0.0821989798
07/05/2011	bullitt	3	103	balt	f	2	17	885	42.500342	-72.755469	i	0	15	0	NA	NA	0	0.0821989798
07/05/2011	bullitt	3	103	balt	f	2	17	900	42.500342	-72.75547	i	0	15	0	NA	NA	0	-0.0821989798
07/05/2011	bullitt	3	103	balt	f	2	17	915	42.500342	-72.755469	i	0	15	0	NA	NA	0	0.0821989798
07/05/2011	bullitt	3	103	balt	f	2	17	930	42.500342	-72.755469	i	0	15	0	NA	NA	0	0
07/05/2011	bullitt	3	103	balt	f	2	17	945	42.500342	-72.755469	i	0	15	0	NA	NA	0	0
07/05/2011	bullitt	3	103	balt	f	2	17	960	42.500342	-72.755464	f	0	15	0	NA	NA	0	0.4109949001
07/05/2011	bullitt	4	104	balt	f	2	1	15	42.500518	-72.755606	p	0	15	0	NA	NA	0	0
07/05/2011	bullitt	4	104	balt	f	2	1	30	42.500523	-72.755603	p	0	15	0	NA	NA	0.5554175002	0.2465969405
07/05/2011	bullitt	4	104	balt	f	2	1	45	42.500522	-72.755604	p	0	15	0	NA	NA	-0.1110835005	-0.082198981
07/05/2011	bullitt	4	104	balt	f	2	1	60	42.500525	-72.755604	p	0	15	0	NA	NA	0.3332505007	0
07/05/2011	bullitt	4	104	balt	f	2	1	75	42.500525	-72.755605	p	0	15	0	NA	NA	0	-0.0821989798
07/05/2011	bullitt	4	104	balt	f	2	1	90	42.500526	-72.755605	p	0	15	0	NA	NA	0.1110834997	0
07/05/2011	bullitt	4	104	balt	f	2	1	105	42.500528	-72.755604	p	0	15	0	NA	NA	0.2221670002	0.0821989798
07/05/2011	bullitt	4	104	balt	f	2	1	120	42.500529	-72.755604	p	0	15	0	NA	NA	0.1110834997	0
07/05/2011	bullitt	4	104	balt	f	2	1	135	42.500531	-72.755604	p	0	15	0	NA	NA	0.2221670002	0
07/05/2011	bullitt	4	104	balt	f	2	1	150	42.500532	-72.755604	p	0	15	0	NA	NA	0.1110834997	0
07/05/2011	bullitt	4	104	balt	f	2	1	165	42.500531	-72.755605	p	0	15	0	NA	NA	-0.1110834997	-0.0821989798
07/05/2011	bullitt	4	104	balt	f	2	1	180	42.500532	-72.755607	p	0	15	0	NA	NA	0.1110834997	-0.1643979596
07/05/2011	bullitt	4	104	balt	f	2	1	195	42.500531	-72.75561	p	0	15	0	NA	NA	-0.1110834997	-0.2465969405
07/05/2011	bullitt	4	104	balt	f	2	1	210	42.50053	-72.755611	p	0	15	0	NA	NA	-0.1110835005	-0.0821989798
07/05/2011	bullitt	4	104	balt	f	2	1	225	42.500529	-72.755612	p	0	15	0	NA	NA	-0.1110834997	-0.0821989798
07/05/2011	bullitt	4	104	balt	f	2	1	240	42.500527	-72.755613	p	0	15	0	NA	NA	-0.2221670002	-0.0821989798
07/05/2011	bullitt	4	104	balt	f	2	1	255	42.500527	-72.755613	b	0	15	0	NA	NA	0	0
07/05/2011	bullitt	4	104	balt	f	2	2	270	42.500559	-72.75557	p	5.0128614716	15	1	3.5546720005	3.5345561393	3.5546720005	3.5345561393
07/05/2011	bullitt	4	104	balt	f	2	2	285	42.500555	-72.755572	p	0	15	2	NA	NA	-0.4443340005	-0.1643979596
07/05/2011	bullitt	4	104	balt	f	2	3	300	42.500554	-72.755572	p	0.1110834997	15	1	-0.1110834997	0	-0.1110834997	0
07/05/2011	bullitt	4	104	balt	f	2	4	315	42.500642	-72.755552	w	9.9126231364	15	1	9.7753479998	1.6439796005	9.7753479998	1.6439796005
07/05/2011	bullitt	4	104	balt	f	2	4	330	42.500681	-72.755524	e	0	15	2	NA	NA	4.3322565001	2.30157144
07/05/2011	bullitt	4	104	balt	f	2	4	345	42.500681	-72.755524	e	0	15	0	NA	NA	0	0
07/05/2011	bullitt	4	104	balt	f	2	4	360	42.500681	-72.755524	e	0	15	0	NA	NA	0	0
07/05/2011	bullitt	4	104	balt	f	2	4	375	42.500681	-72.755524	b	0	15	0	NA	NA	0	0
07/05/2011	bullitt	4	104	balt	f	2	4	390	42.500681	-72.755524	e	0	15	0	NA	NA	0	0
07/05/2011	bullitt	4	104	balt	f	2	4	405	42.500681	-72.755524	f	0	15	0	NA	NA	0	0
07/05/2011	bullitt	4	104	balt	f	2	5	420	42.500705	-72.755486	b	4.1066059149	15	1	2.6660039996	3.1235612391	2.6660039996	3.1235612391
07/05/2011	bullitt	4	104	balt	f	2	6	435	42.500712	-72.755479	p	0.9673234204	15	1	0.7775845004	0.5753928609	0.7775845004	0.5753928609
07/05/2011	bullitt	4	104	balt	f	2	6	450	42.500712	-72.75548	p	0	15	2	NA	NA	0	-0.082198981
07/05/2011	bullitt	4	104	balt	f	2	6	465	42.500712	-72.755479	p	0	15	0	NA	NA	0	0.082198981
07/05/2011	bullitt	4	104	balt	f	2	6	480	42.500712	-72.75548	p	0	15	0	NA	NA	0	-0.082198981
07/05/2011	bullitt	4	104	balt	f	2	6	495	42.500522	-72.755602	e	0	15	0	NA	NA	-21.1058650004	-10.0282755592
07/05/2011	bullitt	4	104	balt	f	2	6	510	42.500522	-72.755602	e	0	15	0	NA	NA	0	0
07/05/2011	bullitt	4	104	balt	f	2	6	525	42.500522	-72.755602	b	0	15	0	NA	NA	0	0
07/05/2011	bullitt	4	104	balt	f	2	6	540	42.500522	-72.755602	e	0	15	0	NA	NA	0	0
07/05/2011	bullitt	4	104	balt	f	2	6	555	42.500522	-72.755602	e	0	15	0	NA	NA	0	0
07/05/2011	bullitt	4	104	balt	f	2	6	570	42.500522	-72.755602	e	0	15	0	NA	NA	0	0
07/05/2011	bullitt	4	104	balt	f	2	6	585	42.500522	-72.755602	e	0	15	0	NA	NA	0	0
07/05/2011	bullitt	4	104	balt	f	2	6	600	42.500522	-72.755602	e	0	15	0	NA	NA	0	0
07/05/2011	bullitt	4	104	balt	f	2	6	615	42.500522	-72.755602	e	0	15	0	NA	NA	0	0
07/05/2011	bullitt	4	104	balt	f	2	6	630	42.500522	-72.755602	e	0	15	0	NA	NA	0	0
07/05/2011	bullitt	4	104	balt	f	2	6	645	42.500522	-72.755602	e	0	15	0	NA	NA	0	0
07/05/2011	bullitt	4	104	balt	f	2	6	660	42.500522	-72.755602	e	0	15	0	NA	NA	0	0
07/05/2011	bullitt	4	104	balt	f	2	6	675	42.500522	-72.755602	e	0	15	0	NA	NA	0	0
07/05/2011	bullitt	4	104	balt	f	2	6	690	42.500522	-72.755602	e	0	15	0	NA	NA	0	0
07/05/2011	bullitt	4	104	balt	f	2	6	705	42.500522	-72.755602	e	0	15	0	NA	NA	0	0
07/05/2011	bullitt	4	104	balt	f	2	6	720	42.500522	-72.755602	e	0	15	0	NA	NA	0	0
07/05/2011	bullitt	4	104	balt	f	2	6	735	42.500522	-72.755602	e	0	15	0	NA	NA	0	0
07/05/2011	bullitt	4	104	balt	f	2	6	750	42.500522	-72.755602	e	0	15	0	NA	NA	0	0
07/05/2011	bullitt	4	104	balt	f	2	6	765	42.500522	-72.755602	e	0	15	0	NA	NA	0	0
07/05/2011	bullitt	4	104	balt	f	2	6	780	42.500522	-72.755602	p	0	15	0	NA	NA	0	0
07/05/2011	bullitt	4	104	balt	f	2	6	795	42.500522	-72.755602	p	0	15	0	NA	NA	0	0
07/05/2011	bullitt	4	104	balt	f	2	6	810	42.500522	-72.755602	p	0	15	0	NA	NA	0	0
07/05/2011	bullitt	4	104	balt	f	2	6	825	42.500522	-72.755602	p	0	15	0	NA	NA	0	0
07/05/2011	bullitt	4	104	balt	f	2	6	840	42.500522	-72.755602	p	0	15	0	NA	NA	0	0
07/05/2011	bullitt	4	104	balt	f	2	6	855	42.500522	-72.755602	p	0	15	0	NA	NA	0	0
07/05/2011	bullitt	4	104	balt	f	2	6	870	42.500522	-72.755602	p	0	15	0	NA	NA	0	0
07/05/2011	bullitt	4	104	balt	f	2	6	885	42.500522	-72.755602	p	0	15	0	NA	NA	0	0
07/05/2011	bullitt	4	104	balt	f	2	6	900	42.500522	-72.755602	p	0	15	0	NA	NA	0	0
07/05/2011	bullitt	4	104	balt	f	2	6	915	42.500522	-72.755602	p	0	15	0	NA	NA	0	0
07/05/2011	bullitt	4	104	balt	f	2	6	930	42.500522	-72.755602	p	0	15	0	NA	NA	0	0
07/05/2011	bullitt	4	104	balt	f	2	6	945	42.500522	-72.755602	p	0	15	0	NA	NA	0	0
07/05/2011	bullitt	5	105	balt	f	2	1	15	42.50043	-72.755341	i	0	15	0	NA	NA	0	0
07/05/2011	bullitt	5	105	balt	f	2	2	30	42.500441	-72.755346	f	1.2891864213	15	1	1.2219185001	-0.4109949001	1.2219185001	-0.4109949001
07/05/2011	bullitt	5	105	balt	f	2	3	45	42.50046	-72.755351	mf	2.150230727	15	1	2.1105864994	-0.4109949001	2.1105864994	-0.4109949001
07/05/2011	bullitt	5	105	balt	f	2	4	60	42.500401	-72.75538	f	6.9739740451	15	1	-6.5539265	-2.3837704198	-6.5539265	-2.3837704198
07/05/2011	bullitt	5	105	balt	f	2	5	75	42.500397	-72.755392	i	1.0818472702	15	1	-0.4443339997	-0.9863877598	-0.4443339997	-0.9863877598
07/05/2011	bullitt	5	105	balt	f	2	5	90	42.500397	-72.755391	i	0	15	2	NA	NA	0	0.0821989798
07/05/2011	bullitt	5	105	balt	f	2	5	105	42.500395	-72.755391	i	0	15	0	NA	NA	-0.2221670002	0
07/05/2011	bullitt	5	105	balt	f	2	5	120	42.500391	-72.755391	i	0	15	0	NA	NA	-0.4443339997	0
07/05/2011	bullitt	5	105	balt	f	2	6	135	42.500388	-72.755391	f	0.3332504999	15	1	-0.3332504999	0	-0.3332504999	0
07/05/2011	bullitt	5	105	balt	f	2	7	150	42.500392	-72.75538	f	1.0074671475	15	1	0.4443339997	0.9041887801	0.4443339997	0.9041887801
07/05/2011	bullitt	5	105	balt	f	2	8	165	42.500398	-72.755376	i	0.743189303	15	1	0.6665009999	0.3287959203	0.6665009999	0.3287959203
07/05/2011	bullitt	5	105	balt	f	2	8	180	42.500381	-72.75537	i	0	15	2	NA	NA	-1.8884195	0.4931938799
07/05/2011	bullitt	5	105	balt	f	2	9	195	42.50038	-72.75537	f	0.1110834997	15	1	-0.1110834997	0	-0.1110834997	0
07/05/2011	bullitt	5	105	balt	f	2	10	210	42.500424	-72.755377	f	4.9214260206	15	1	4.8876740003	-0.5753928597	4.8876740003	-0.5753928597
07/05/2011	bullitt	5	105	balt	f	2	10	225	42.500425	-72.755374	i	0	15	2	NA	NA	0.1110834997	0.2465969394
07/05/2011	bullitt	5	105	balt	f	2	10	240	42.500424	-72.755374	i	0	15	0	NA	NA	-0.1110834997	0
07/05/2011	bullitt	5	105	balt	f	2	10	255	42.500425	-72.755373	i	0	15	0	NA	NA	0.1110834997	0.0821989798
07/05/2011	bullitt	5	105	balt	f	2	10	270	42.500424	-72.755374	i	0	15	0	NA	NA	-0.1110834997	-0.0821989798
07/05/2011	bullitt	5	105	balt	f	2	10	285	42.500424	-72.755374	i	0	15	0	NA	NA	0	0
07/05/2011	bullitt	5	105	balt	f	2	10	300	42.500423	-72.755375	i	0	15	0	NA	NA	-0.1110835005	-0.0821989798
07/05/2011	bullitt	5	105	balt	f	2	10	315	42.500424	-72.755374	i	0	15	0	NA	NA	0.1110835005	0.0821989798
07/05/2011	bullitt	5	105	balt	f	2	10	330	42.500424	-72.755374	i	0	15	0	NA	NA	0	0
07/05/2011	bullitt	5	105	balt	f	2	10	345	42.500424	-72.755374	i	0	15	0	NA	NA	0	0
07/05/2011	bullitt	5	105	balt	f	2	10	360	42.500424	-72.755374	i	0	15	0	NA	NA	0	0
07/05/2011	bullitt	5	105	balt	f	2	10	375	42.500423	-72.755374	i	0	15	0	NA	NA	-0.1110835005	0
07/05/2011	bullitt	5	105	balt	f	2	11	390	42.500424	-72.755375	f	0.1381890602	15	1	0.1110835005	-0.0821989798	0.1110835005	-0.0821989798
07/05/2011	bullitt	5	105	balt	f	2	12	405	42.500422	-72.75535	f	2.0669490486	15	1	-0.2221670002	2.0549744995	-0.2221670002	2.0549744995
07/05/2011	bullitt	5	105	balt	f	2	13	420	42.500419	-72.755378	i	2.3255723992	15	1	-0.3332504999	-2.3015714389	-0.3332504999	-2.3015714389
07/05/2011	bullitt	5	105	balt	f	2	14	435	42.500424	-72.755388	i	0.9920462849	15	1	0.5554175002	-0.8219898003	0.5554175002	-0.8219898003
07/05/2011	bullitt	5	105	balt	f	2	14	450	42.500451	-72.755383	i	0	15	2	NA	NA	2.9992544995	0.4109949001
07/05/2011	bullitt	5	105	balt	f	2	15	465	42.500449	-72.755381	i	0.2763781191	15	1	-0.2221669994	0.1643979596	-0.2221669994	0.1643979596
07/05/2011	bullitt	5	105	balt	f	2	15	480	42.500283	-72.755498	i	0	15	2	NA	NA	-18.439861	-9.6172806602
07/05/2011	bullitt	5	105	balt	f	2	15	495	42.500362	-72.755419	e	0	15	0	NA	NA	8.7755964999	6.49371942
07/05/2011	bullitt	5	105	balt	f	2	15	510	42.500379	-72.75541	e	0	15	0	NA	NA	1.8884195	0.7397908205
07/05/2011	bullitt	5	105	balt	f	2	15	525	42.500378	-72.755409	e	0	15	0	NA	NA	-0.1110835005	0.0821989798
07/05/2011	bullitt	5	105	balt	f	2	15	540	42.500381	-72.755407	e	0	15	0	NA	NA	0.3332504999	0.1643979596
07/05/2011	bullitt	5	105	balt	f	2	15	555	42.500382	-72.755406	e	0	15	0	NA	NA	0.1110835005	0.082198981
07/05/2011	bullitt	5	105	balt	f	2	15	570	42.500382	-72.755406	w	0	15	0	NA	NA	0	0
07/05/2011	bullitt	5	105	balt	f	2	15	585	42.500382	-72.755407	p	0	15	0	NA	NA	0	-0.082198981
07/05/2011	bullitt	5	105	balt	f	2	15	600	42.500383	-72.755406	p	0	15	0	NA	NA	0.1110834997	0.082198981
07/05/2011	bullitt	5	105	balt	f	2	15	615	42.500384	-72.755405	p	0	15	0	NA	NA	0.1110834997	0.0821989798
07/05/2011	bullitt	5	105	balt	f	2	15	630	42.500383	-72.755403	p	0	15	0	NA	NA	-0.1110834997	0.1643979596
07/05/2011	bullitt	5	105	balt	f	2	15	645	42.500382	-72.755403	p	0	15	0	NA	NA	-0.1110834997	0
07/05/2011	bullitt	5	105	balt	f	2	15	660	42.500386	-72.755399	p	0	15	0	NA	NA	0.4443339997	0.3287959203
07/05/2011	bullitt	5	105	balt	f	2	15	675	42.500389	-72.755405	p	0	15	0	NA	NA	0.3332504999	-0.4931938799
07/05/2011	bullitt	5	105	balt	f	2	15	690	42.500394	-72.755408	p	0	15	0	NA	NA	0.5554175002	-0.2465969405
07/05/2011	bullitt	5	105	balt	f	2	15	705	42.500396	-72.75541	e	0	15	0	NA	NA	0.2221670002	-0.1643979596
07/05/2011	bullitt	5	105	balt	f	2	15	720	42.500399	-72.755409	w	0	15	0	NA	NA	0.3332504999	0.0821989798
07/05/2011	bullitt	5	105	balt	f	2	15	735	42.500399	-72.755408	w	0	15	0	NA	NA	0	0.0821989798
07/05/2011	bullitt	5	105	balt	f	2	15	750	42.500399	-72.755403	p	0	15	0	NA	NA	0	0.4109949001
07/05/2011	bullitt	5	105	balt	f	2	15	765	42.500399	-72.7554	p	0	15	0	NA	NA	0	0.2465969405
07/05/2011	bullitt	5	105	balt	f	2	15	780	42.500398	-72.755393	p	0	15	0	NA	NA	-0.1110835005	0.5753928597
07/05/2011	bullitt	5	105	balt	f	2	15	795	42.500398	-72.75539	p	0	15	0	NA	NA	0	0.2465969394
07/05/2011	bullitt	5	105	balt	f	2	15	810	42.5004	-72.755384	p	0	15	0	NA	NA	0.2221670002	0.4931938799
07/05/2011	bullitt	5	105	balt	f	2	15	825	42.500401	-72.755383	p	0	15	0	NA	NA	0.1110834997	0.082198981
07/05/2011	bullitt	5	105	balt	f	2	15	840	42.500402	-72.755381	p	0	15	0	NA	NA	0.1110835005	0.1643979596
07/05/2011	bullitt	5	105	balt	f	2	15	855	42.500402	-72.755378	p	0	15	0	NA	NA	0	0.2465969405
07/05/2011	bullitt	5	105	balt	f	2	15	870	42.500402	-72.755377	p	0	15	0	NA	NA	0	0.0821989798
07/05/2011	bullitt	5	105	balt	f	2	15	885	42.500401	-72.755375	p	0	15	0	NA	NA	-0.1110835005	0.1643979596
07/05/2011	bullitt	5	105	balt	f	2	15	900	42.500399	-72.755372	p	0	15	0	NA	NA	-0.2221669994	0.2465969405
07/05/2011	bullitt	5	105	balt	f	2	15	915	42.500398	-72.755371	p	0	15	0	NA	NA	-0.1110835005	0.0821989798
07/05/2011	bullitt	5	105	balt	f	2	15	930	42.500397	-72.755372	p	0	15	0	NA	NA	-0.1110834997	-0.0821989798
07/05/2011	bullitt	5	105	balt	f	2	15	945	42.500397	-72.755373	e	0	15	0	NA	NA	0	-0.082198981
07/05/2011	bullitt	6	106	balt	f	2	1	15	42.500289	-72.755481	f	0	15	0	NA	NA	0	0
07/05/2011	bullitt	6	106	balt	f	2	1	30	42.500293	-72.755485	f	0	15	0	NA	NA	0.4443339997	-0.3287959192
07/05/2011	bullitt	6	106	balt	f	2	2	45	42.500315	-72.75552	f	3.7748195813	15	1	2.4438370001	-2.8769643009	2.4438370001	-2.8769643009
07/05/2011	bullitt	6	106	balt	f	2	3	60	42.500353	-72.755589	f	7.0701356685	15	1	4.2211729996	-5.6717296197	4.2211729996	-5.6717296197
07/05/2011	bullitt	6	106	balt	f	2	4	75	42.500375	-72.75559	i	2.4452189995	15	1	2.4438370001	-0.0821989798	2.4438370001	-0.0821989798
07/05/2011	bullitt	6	106	balt	f	2	5	90	42.500369	-72.755609	i	1.6980524992	15	1	-0.6665009999	-1.5617806207	-0.6665009999	-1.5617806207
07/05/2011	bullitt	6	106	balt	f	2	6	105	42.500375	-72.755663	f	4.4885053238	15	1	0.6665009999	-4.4387449193	0.6665009999	-4.4387449193
07/05/2011	bullitt	6	106	balt	f	2	7	120	42.500418	-72.755718	f	6.5768343875	15	1	4.7765905006	-4.5209439003	4.7765905006	-4.5209439003
07/05/2011	bullitt	6	106	balt	f	2	8	135	42.500318	-72.755778	f	12.153989471	15	1	-11.1083500004	-4.9319388004	-11.1083500004	-4.9319388004
07/05/2011	bullitt	6	106	balt	f	2	9	150	42.500319	-72.755706	i	5.9193689543	15	1	0.1110834997	5.9183265602	0.1110834997	5.9183265602
07/05/2011	bullitt	6	106	balt	f	2	10	165	42.500336	-72.755703	f	1.9044522202	15	1	1.8884195	0.2465969405	1.8884195	0.2465969405
07/05/2011	bullitt	6	106	balt	f	2	11	180	42.500367	-72.755604	i	8.836314112	15	1	3.4435885	8.1376990193	3.4435885	8.1376990193
07/05/2011	bullitt	6	106	balt	f	2	12	195	42.500377	-72.755606	f	1.122934142	15	1	1.1108350004	-0.1643979596	1.1108350004	-0.1643979596
07/05/2011	bullitt	6	106	balt	f	2	13	210	42.500387	-72.755594	p	1.4855689855	15	1	1.1108350004	0.9863877598	1.1108350004	0.9863877598
07/05/2011	bullitt	6	106	balt	f	2	14	225	42.50039	-72.75558	f	1.1980666386	15	1	0.3332504999	1.1507857206	0.3332504999	1.1507857206
07/05/2011	bullitt	6	106	balt	f	2	15	240	42.50039	-72.75554	i	3.2879591999	15	1	0	3.2879591999	0	3.2879591999
07/05/2011	bullitt	6	106	balt	f	2	15	255	42.500362	-72.755436	i	0	15	2	NA	NA	-3.110338	8.5486939194
07/05/2011	bullitt	6	106	balt	f	2	16	270	42.50035	-72.755375	i	5.1883014574	15	1	-1.3330020006	5.0141377802	-1.3330020006	5.0141377802
07/05/2011	bullitt	6	106	balt	f	2	17	285	42.500345	-72.755318	i	4.7181476177	15	1	-0.5554174994	4.6853418599	-0.5554174994	4.6853418599
07/05/2011	bullitt	6	106	balt	f	2	18	300	42.500277	-72.755295	i	7.7866765049	15	1	-7.5536780007	1.8905765399	-7.5536780007	1.8905765399
07/05/2011	bullitt	6	106	balt	f	2	19	315	42.500416	-72.755203	f	17.1930452094	15	1	15.4406065005	7.5623061608	15.4406065005	7.5623061608
07/05/2011	bullitt	6	106	balt	f	2	20	330	42.500425	-72.755198	i	1.0809347202	15	1	0.9997514998	0.4109949001	0.9997514998	0.4109949001
07/05/2011	bullitt	6	106	balt	f	2	21	345	42.500606	-72.755178	f	20.1732116677	15	1	20.1061134998	1.6439795994	20.1061134998	1.6439795994
07/05/2011	bullitt	6	106	balt	f	2	22	360	42.500789	-72.755118	f	20.9180067984	15	1	20.3282805	4.9319388004	20.3282805	4.9319388004
07/05/2011	bullitt	6	106	balt	f	2	22	375	42.5002	-72.755576	e	0	1	0	NA	NA	-65.4281814998	-37.6471328407
07/05/2011	bullitt	6	106	balt	f	2	22	390	42.500246	-72.755533	b	0	15	2	NA	NA	5.1098409997	3.5345561404
07/05/2011	bullitt	6	106	balt	f	2	22	405	42.500249	-72.755531	b	0	15	0	NA	NA	0.3332504999	0.1643979596
07/05/2011	bullitt	6	106	balt	f	2	22	420	42.500251	-72.755528	b	0	15	0	NA	NA	0.2221670002	0.2465969405
07/05/2011	bullitt	6	106	balt	f	2	22	435	42.500253	-72.755527	b	0	15	0	NA	NA	0.2221670002	0.0821989798
07/05/2011	bullitt	6	106	balt	f	2	22	450	42.500256	-72.755525	f	0	15	0	NA	NA	0.3332504999	0.1643979596
07/05/2011	bullitt	6	106	balt	f	2	22	465	42.500293	-72.755539	p	0	15	0	NA	NA	4.1100894999	-1.1507857194
07/05/2011	bullitt	6	106	balt	f	2	22	480	42.500302	-72.755498	i	0	15	0	NA	NA	0.9997514998	3.3701581797
07/05/2011	bullitt	6	106	balt	f	2	22	495	42.500361	-72.755431	i	0	15	0	NA	NA	6.5539265	5.5073316601
07/05/2011	bullitt	6	106	balt	f	2	22	510	42.500355	-72.755436	f	0	15	0	NA	NA	-0.6665009999	-0.4109949001
07/05/2011	bullitt	6	106	balt	f	2	22	525	42.500359	-72.755461	f	0	15	0	NA	NA	0.4443340005	-2.0549744995
07/05/2011	bullitt	6	106	balt	f	2	22	540	42.500369	-72.755436	p	0	15	0	NA	NA	1.1108349996	2.0549744995
07/05/2011	bullitt	6	106	balt	f	2	22	555	42.5004	-72.755403	p	0	15	0	NA	NA	3.4435885	2.7125663402
07/05/2011	bullitt	6	106	balt	f	2	22	570	42.500401	-72.755403	f	0	15	0	NA	NA	0.1110834997	0
07/05/2011	bullitt	6	106	balt	f	2	22	585	42.500405	-72.755389	f	0	15	0	NA	NA	0.4443340005	1.1507857206
07/05/2011	bullitt	6	106	balt	f	2	22	600	42.500511	-72.755412	mf	0	15	0	NA	NA	11.7748510003	-1.8905765411
07/05/2011	bullitt	6	106	balt	f	2	22	615	42.500512	-72.755432	f	0	15	0	NA	NA	0.1110834997	-1.6439795994
07/05/2011	bullitt	6	106	balt	f	2	22	630	42.500515	-72.755436	f	0	15	0	NA	NA	0.3332504999	-0.3287959203
07/05/2011	bullitt	6	106	balt	f	2	22	645	42.500529	-72.755441	p	0	15	0	NA	NA	1.555169	-0.4109949001
07/05/2011	bullitt	6	106	balt	f	2	22	660	42.500642	-72.755531	f	0	15	0	NA	NA	12.5524354999	-7.3979082
07/05/2011	bullitt	6	106	balt	f	2	22	675	42.500654	-72.755513	f	0	15	0	NA	NA	1.3330019998	1.4795816409
07/05/2011	bullitt	6	106	balt	f	2	22	690	42.500679	-72.75553	i	0	15	0	NA	NA	2.7770875001	-1.39738266
07/05/2011	bullitt	6	106	balt	f	2	22	705	42.500732	-72.755573	i	0	15	0	NA	NA	5.8874255001	-3.5345561404
07/05/2011	bullitt	6	106	balt	f	2	22	720	42.50073	-72.755575	i	0	15	0	NA	NA	-0.2221670002	-0.1643979596
07/05/2011	bullitt	6	106	balt	f	2	22	735	42.50073	-72.755575	p	0	15	0	NA	NA	0	0
07/05/2011	bullitt	6	106	balt	f	2	22	750	42.500717	-72.755588	i	0	15	0	NA	NA	-1.4440854995	-1.0685867408
07/05/2011	bullitt	6	106	balt	f	2	22	765	42.500743	-72.755595	f	0	15	0	NA	NA	2.8881709998	-0.5753928597
07/05/2011	bullitt	6	106	balt	f	2	22	780	42.500757	-72.755615	i	0	15	0	NA	NA	1.555169	-1.6439796005
07/05/2011	bullitt	6	106	balt	f	2	22	795	42.500743	-72.755634	i	0	15	0	NA	NA	-1.555169	-1.5617806196
07/05/2011	bullitt	6	106	balt	f	2	22	810	42.500745	-72.755633	f	0	15	0	NA	NA	0.2221670002	0.0821989798
07/05/2011	bullitt	6	106	balt	f	2	22	825	42.500773	-72.755664	f	0	15	0	NA	NA	3.110338	-2.5481683794
07/05/2011	bullitt	7	107	balt	f	2	1	15	42.500653	-72.75546	b	0	15	0	NA	NA	0	0
07/05/2011	bullitt	7	107	balt	f	2	1	30	42.500664	-72.755477	b	0	15	0	NA	NA	1.2219185001	-1.39738266
07/05/2011	bullitt	7	107	balt	f	2	1	45	42.500664	-72.755478	b	0	15	0	NA	NA	0	-0.0821989798
07/05/2011	bullitt	7	107	balt	f	2	1	60	42.500663	-72.755478	b	0	15	0	NA	NA	-0.1110834997	0
07/05/2011	bullitt	7	107	balt	f	2	1	75	42.500664	-72.755474	b	0	15	0	NA	NA	0.1110834997	0.3287959192
07/05/2011	bullitt	7	107	balt	f	2	1	90	42.500665	-72.755471	b	0	15	0	NA	NA	0.1110834997	0.2465969405
07/05/2011	bullitt	7	107	balt	f	2	2	105	42.500677	-72.755468	w	1.3556195575	15	1	1.3330020006	0.2465969405	1.3330020006	0.2465969405
07/05/2011	bullitt	7	107	balt	f	2	2	120	42.500684	-72.755467	w	0	15	2	NA	NA	0.7775844996	0.0821989798
07/05/2011	bullitt	7	107	balt	f	2	2	135	42.500682	-72.755468	b	0	15	0	NA	NA	-0.2221670002	-0.0821989798
07/05/2011	bullitt	7	107	balt	f	2	2	150	42.500682	-72.755469	b	0	15	0	NA	NA	0	-0.082198981
07/05/2011	bullitt	7	107	balt	f	2	2	165	42.500686	-72.755466	b	0	15	0	NA	NA	0.4443340005	0.2465969405
07/05/2011	bullitt	7	107	balt	f	2	2	180	42.500681	-72.755469	b	0	15	0	NA	NA	-0.5554175002	-0.2465969405
07/05/2011	bullitt	7	107	balt	f	2	2	195	42.500683	-72.755474	b	0	15	0	NA	NA	0.2221670002	-0.4109949001
07/05/2011	bullitt	7	107	balt	f	2	2	210	42.500683	-72.755476	b	0	15	0	NA	NA	0	-0.1643979596
07/05/2011	bullitt	7	107	balt	f	2	2	225	42.500683	-72.755478	b	0	15	0	NA	NA	0	-0.1643979596
07/05/2011	bullitt	7	107	balt	f	2	2	240	42.500683	-72.755477	b	0	15	0	NA	NA	0	0.0821989798
07/05/2011	bullitt	7	107	balt	f	2	2	255	42.500681	-72.755479	b	0	15	0	NA	NA	-0.2221670002	-0.1643979596
[truncated: 4,648 more rows]
